# Supplementary material for: Characterization of the Maize Chitinase Genes and Their Effect on Aspergillus flavus and Aflatoxin Accumulation Resistance
Source: PLoS One. 2015 Jun 19;10(6):e0126185. doi: 10.1371/journal.pone.0126185 (PMC4475072; doi:10.1371/journal.pone.0126185)
Supplement: S2 Table — (XLSX) [file pone.0126185.s004.xlsx]

## Sheet: Table S2 sequences
	Supplemental Table 2: Gene and Protein Sequences
#	Glycoside Hydrolase Family	Gramene	UniProt	Description	Gene Sequence	Protein Sequence
1	GH-19	GRMZM2G099454	B6T6W1	Putative uncharacterized protein	>1 dna:chromosome chromosome:AGPv2:1:7403531:7405058:1	>tr|B6T6W1|B6T6W1_MAIZE Basic endochitinase C OS=Zea mays PE=2 SV=1 compare B6SZC6
					GAGCATCAAAGCAAGCCATGTGGAGGAGGGCTTTAGCGATGGTCCTGTTCATGGCTGGCGCCGCGCTGCTCGCCGGGGCTGCCGGCGCCGGCGCGCAGCAGGGCGTGTGGAGCATCATCACCCGGCCCATGTTCCAGAGCATGCTGAGCCACCGCGGCGACAGCGGGTGCCAGGGCGCCTTCTACACCTACGACGCCTTCATCGAGGCCGCCAGCAAGTTCCCCGGCTTCGGCACCACCGGCGACGAGCAGACGCGCAGGCGGGAGCTCGCCGCCTTCTTCGGCCAGACGTCCCACGAAACCACCGGTACGCGTGCAGAATGCCTCGTGCTTGGTTTGGTTAGCCATCAATCATTTCCTCGTGGGCCGTCGTCTAAGCTCGATCATGCATCTGATCGCA…	MWRRALAMVLFMAGAALLAGAAGAGAQQGVWSIITRPMFQSMLSHRGDSGCQGAFYTYDAFIEAASKFPGFGTTGDEQTRRRELAAFFGQTSHETTGGWATAPDGPFAWGYCRVKEQKQTDPPYYGRGPIQLTHKYNYRLAGQALNLNLVGDPDLVARDPVVAFKTAIWFWMTPQSPKPSCHAVMTGDWRPSATDRAAGRLPGYGLTTNIINGGLECGEDRSTDGAKAAKDRVGYYKRYCGMLRVGYGDNMACRNQKPYGG
2	GH-19	GRMZM2G312226	NONE FOUND	Chitinase Family Protein	>lcl|GRMZM2G312226 seq=gene; coord=1:22893595..22894905:-1	>lcl|GRMZM2G312226_P01 seq=translation; coord=1:22893595..22894905:-1
					ATGGCGAGGTTTGCGCTCGTGGCGTGCGCCGCTGCCACGGCGGCGCTGCTGCTCGGCGTGGCGGCAGCGGACGTGGCGTCGATCATCACGCAGGACGTGTACAACCAGATGCTGCCCAAACGCGACAACACGCAGTGCCCCGCCAACGGCTTCTACACCTACGACGCCTTCATCTACGCCTTCTGCACGGGATACGAATATACGATCCACACGGAAATCCCTGTCGGAGTCCGAGGCCGCACAGAAATCCCGGTCGGAGTCCGAGAGACCGCACGGGATACGATCCCATACCTACCAACATTGCCTCAATATAAAGGCATGAGTATCAGATCATCAGAGATCACAAAGAGATCAACACTAGCTCTACCAATGTCTCGGTTCGCTTTTGTCCTACGTCTT…	MARFALVACAAATAALLLGVAAADVASIITQDVYNQMLPKRDNTQCPANGFYTYDAFIYAFCTGYEYTIHTEIPVGVRGRTEIPVGVRETARDTIPYLPTLPQYKGMSIRSSEITKRSTLALPMSRFAFVLRLTVAPSARTITTAPPCPHVQELFGDEHHPRNMVDNMVLIIIDQTLTDTFYGGGGQDQTNATSAEQSSTLQYHLARSTITASPSTLHLARVDGRGRGEYWACTDVRPDVANKGILGVLETTNARLDAAIQLEATLLNMAKESGYWSPKVREIAEVHMALVKMRAATDIDAIMRHRRCLQNRRLLIQDYITCRPDADQACGAEAALAKSLGSLHIGRKRGYPVQETMSDRLPESDDAELLTKRLKALHITHGYSTS
3	GH-20	GRMZM2G134251	B4F7Z2	Beta-hexosaminidase beta chain	>lcl|GRMZM2G134251 seq=gene; coord=1:27303824..27306170:-1	>tr|B4F7Z2|B4F7Z2_MAIZE Uncharacterized protein OS=Zea mays PE=2 SV=1
					GTTCTGCACCGCACCCTCTCACTCATCGACCCCCGCCGTAGTAGATGGCTAGATGCCAAAATCCCAAATCCCTTGTGAACCTCCTAAACCTAAGCGATGGCGGTGGCGGCATCGCCGTATTTCCTCTTGCTCTTCCTCTTCCATTCATTAGCTGCACTCGCCTCCCTCGCGCCACCGCCTTCTCAGCCACCACCGCCGCGGGTGCCTCAGAAAGTGCAGGTGTGGCCCAAGCCGGTGTCCATCTCGTGGCCGTTGCCGGCATACGCGCCGATCTCCCCGTCGTTCAACATCCGCGCCTCGCCGTCGCACCCGTCGCTCCGTCACGCCATCGCGTACTACACCCGCCTCATCCGCACCGAGCGGTACACGCCGATTATGCCCCCCGTCAACTACACCGTC…	MAAARYDVEKGGRNNGDGKPSPPPPPPGHLYPQRDGEREWVPWLVPLVVAVNIVLFAVAMYVNNCPAHAASSRHGGAGSCVARGFLHRFSFQPLSENPLLGPSSATLQKLGALVWDKVVREHQGWRLVTCIWLHAGVAHLLANMISLVLIGLRLEQQFGYVRVGIIYLVSGVGGSVLSSLFIRNNISVGASGALFGLLGAMLSELFTNWTIYANKAAALVTLLVVIAINLAIGILPHVDNFAHIGGFLTGFLLGFVFLMRPHYGWMQRYALPSDVKYTTKKYLVYQWALLAVASVLAVIGFAIGLGMLFRGVNANDHCGWCHYLSCVPTSRWSCGK
4	GH-19	GRMZM2G103668	B6SZN3	Hypothetical protein LOC100275812 (Pseudogene)	>lcl|GRMZM2G103668 seq=gene; coord=1:85545979..85547146:1	>tr|B6SZN3|B6SZN3_MAIZE Putative uncharacterized protein OS=Zea mays PE=2 SV=1
					TCGAGACAGCCCACCTAGCCCTTCCAGCAACACGCGATCGGAGGGTTGAGACTTGAGAGCTATTGGAAGCAAGTACGTGCATGGCGAGGGGTTTGCGCTCGTGGCGTGCGCTGCCGCGGCGGCGGCGCTGCTGCTGCTCGGCGTGGCGGCGGCGGACGTGGCGTCGATCATCACGCAGGACGTGTACAACCAGATGCTGCCCAACCGCGACAACACGCAGTGCCCCGCCAACGGCTTCTACACCTACGATGCCTTCATCCAGGCCGCCAACTTCTTCCCGGGGTTCGGCACCGGCTCCAGCACCGACGAGCTCAACAAGCGCGAGCTCGCCGCCTTCTTCGGCCAGACCTCCCACGAGACTACCGGTCAGTAGTACTAGTACACGTCTACACAGTCACT…	MARFALVACAAAAAAALLLLGVAAADVASIITQDVYNQMLPNRDNTLCRQWLLHLRRLHPGRQLLPGVRHRVQHRRAQQARARRLLGPDLPRDYRWHDRCRRPVPVGLLLQGGDQQGHKSSLLWTRTNSIDRAGQLPASRGRDRRGPGERPGPGVLGRGGLLQTAIWFWMTAQSPKPSCHDVILGNWTPSSADAAAGRVPGYGAITNIINGAKDCGVGQNAANVDRIGYYKRYCDMLGVGYGDNLDCYSQQHF
5	GH-18	GRMZM2G162505	B4G1L5	Chitinase 2	> >lcl|GRMZM2G162505 seq=gene; coord=1:240766113..240767264:1	>tr|B4G1L5|B4G1L5_MAIZE Uncharacterized protein OS=Zea mays PE=2 SV=1
					AGACATGTATCTAGCCTCTCATTTGTATCTTCTGGAAGTGGGCCAACACGATGTGCTTGCAAGATTAGTCGTTTCTCTGAGCTGTTGCCAGACGTTCAAATGACAAGTTGGAGAGACTACCAGGTGCAAGATTAGCAATTTGTTTGGAGAGACTACCAGGTGCAAGATTACAAGTTGGAGAGACTACCAGGTTCAAATGACAAGTTGGAGAGACTACAAGTTGCCAGACGTTCAAATGACAAGATTTGGTTGCGTTGGAAATTGGAATGAGGATGTTATAACCTTCAGAGCTTGTTTGGGAGCAATTAATGGACTTTTATTTAGTCCCCTCAACCTCAATCCACTTCCGTATCCATTGACAAATGAACCAAGGGTCAGCTGCTGAGGAGCACATTCAGT…	MGYSKRIALVLVAAVVALHVHVPMATAANSNLFRDYIGAIFNGVKFTDVPINPRVRFDYILAFVIDYTTATEPPTPTNGQFNIFWQDSVLTASAVAAIKQSNPNVRVAVSIGGATVNDRPVFFNITSVDSWVQNAVSSLTTIIQKYNLDGIDIDYEQFQADPATFAECIGRLVTTLKSNGVISFASIAPFDNADVQRHYQALWATYGSVIDYVNFQFYAYGASTTEAQYVDFFNQQLVNYPGGNILASFTTAPTTTSVPINTSLSACQTLQSQGKLYGIFIWAADHSRSQGFKYDTQAQALLANAPAGY
6	GH-19	GRMZM2G051921 AC186025.4 FG008	C0PKN5	Putative uncharacterized protein	>lcl|GRMZM2G051921 seq=gene; coord=2:33507060..33508210:1	>tr|C0PKN5|C0PKN5_MAIZE Uncharacterized protein OS=Zea mays PE=2SV=1
					CAACCACCTGATCTCAGTCCTGAAACACAGATCATCATCATTCATGGTCATGGCTATGGCAAACTCGGCAACGATCCTGACCGTCGTCCTGGCTCTGATCGGGCTAGCGCTCCTCCGCGCCGCAGCTCCGGCCTCCGCGCAGAACGACTGCGGCAGCTGCCCGCCAGGCTACTGCTGCAGCAAGTTCGGTTACTGCGGCACCAGCTTCGACTACTGCAATGGCAACACGTGCCAGTCCGGCCCGTGCACGGCCGGGGGCGCCGGTAGCGGCGGCGCGAACGTGAGTGGCGTCGTCACCGACGCATTTCTCAGCGGCATCAAGTCCCAGGCCGGGAGCGGGTGCGAGGGCAGTAGCTTGAGCTTCTACTCGCGAAGGGCGTTCCTGAGCGCCGCCAGCTC…	MVMAMANSATILTVVLALIGLALLRAAAPASAQNDCGSCPPGYCCSKFGYCGTSFDYCNGNTCQSGPCTAGGAGSGGANVSGVVTDAFLSGIKSQAGSGCEGSSLSFYSRRAFLSAASSYPGFARAGSEADGKRELAAFFAHVTHETGHFCYVSEVNKNNSYCNSSNTQWPCAPGKKYYGRGPLQVSWNYNYGPAGRSVGFDGLGNPDMVAQDPVVSFKTALWFWMSNAHQVMPRGFGATIRAINGALECNGENPAAVNARVGYYKEYCEQFGVGPGNNLTC
7	GH-19	GRMZM2G051943	P29022	Endochitinase A precursor/ chitinase(cta1, chiA,umc1783)	>lcl|GRMZM2G051943 seq=gene; coord=2:33534101..33535449:1	>sp|P29022|CHIA_MAIZE Endochitinase A OS=Zea mays PE=1 SV=1
					ACACCTCAAATCACCTCACACAACAAGCTGCACCGCAGCAACGAACACGAACCTTGGCAGAACGAAGCTGAAGTAGTTCGCTGTGAACCCAGTATGGCAAACGCGCCGAGGATCCTGGCCCTCGGCCTGCTAGCGCTCCTGTGCGCTGCCGCCGGCCCGGCCGCCGCGCAGAACTGCGGCTGCCAGCCAAACTTCTGCTGCAGCAAGTTCGGCTACTGCGGCACGACCGACGCCTACTGCGGCGACGGGTGCCAGTCGGGCCCGTGCCGCTCGGGCGGCGGCGGCGGCGGCGGCGGCGGCGGAGGCGGCGGAGGCAGTGGCGGTGCGAACGTGGCTAATGTGGTCACCGACGCGTTCTTCAACGGCATCAAGAACCAGGCCGGGAGCGGGTGCGAGGGC…	MANAPRILALGLLALLCAAAGPAAAQNCGCQPNFCCSKFGYCGTTDAYCGDGCQSGPCRSGGGGGGGGGGGGGGSGGANVANVVTDAFFNGIKNQAGSGCEGKNFYTRSAFLSAVNAYPGFAHGGTEVEGKREIAAFFAHVTHETGHFCYISEINKSNAYCDASNRQWPCAAGQKYYGRGPLQISWNYNYGPAGRDIGFNGLADPNRVAQDAVIAFKTALWFWMNNVHGVMPQGFGATIRAINGALECNGNNPAQMNARVGYYKQYCQQLRVDPGPNLIC
8	GH-19	GRMZM2G052175	B6SZA3	Endochitinase A (umc1783)	>lcl|GRMZM2G052175 seq=gene; coord=2:33537139..33539360:1	>tr|B6SZA3|B6SZA3_MAIZE Endochitinase A OS=Zea mays PE=2 SV=1
					AAGCAACCGAGCTGAGACCTCCTACCCAGTTCGGCGAACTCACCGACGCCGACGACGATGATTCTGACGGCCTTGGCTCTTGGACTAGCACTCCTCGCTGCCGCCAGCCCGTGCTTGGGGTTGGGCAGCAGCGGCAGCGGCGGCGCGTCCGTGCCTAGCGTCGTCACCGAGGCGTTCTGTTGGATCTTTTATGGGCTTGACCTATTTATTGAATAAACTCTATGGTGTGTAATGGTGGAGAATACCAATAGTACCACATTGGAAGTCCAAGGGTCTTTTGCCTTGACTTATATGGTGGGATTTATTCCACTTAACTTGAGAAGTCAAGAAATGGACAAGGGCGTGCCACACGCGCGCGCGCCGCCGCCGGCCGGGCCGGGCCGGGCCGGGCGTGGCGAG…	MTLTALALGLALLAAASPCLGLGSSGSGGASVPSVVTEAFFDGIRSHARDGCEGKNFYTRSAFVSAAGAFPGFAHGGTEAEGKREIAAFFAHVTFETGYFCYINQINGRGQASCDSGVKQWPCAPGKQYYGRGPLQISWNFNYGPAGQSIGFDALGDPDRVAQDPVISFETALWLWMSSAHQVVPQGFGATIRALHGALECNGKSPATVNARVGYYKDYCKQFGVGPGNNLTC
9	GH-18	GRMZM2G403475	B6U1W5	Putative uncharacterized protein	> GRMZM2G403475_chromosome:AGPv2:3:118805702:118808127:1	>tr|B6U1W5|B6U1W5_MAIZE Putative uncharacterized protein OS=Zea mays PE=2 SV=1
					CTGGGCCGATCCGGCACGAATAAGCGGGCCGGACTCGGATAGGAAATTAGGCACGGTGGGCTAGCCCGGCACGGCCCGTTTACCTTTAAGCACGTTAAGCCCGCTTTTTTGCACTAAAACGTGCTTTATGGCCCGCTTAGCCTGTTTTCGGTCCGCTTTTTCGTGCTAAACGGGCCGACCGTTTAAGCCTGCTGCGAGCCGGGCTCGGACAGAGAATCAAGCCCGCGGGCTTAGAAGACCTGTCCCGGTTTCTTAACCGTGTCTGGCGGGCCGGGCCCGGGCCGGGCGGCCCGTTTGGCCATCTCTGGTCAGAAGCCGAAAAGCATGGGTGTGAAGCTCTGCCACACGTCCTCACACGGTCCCTGGTCTAGCTTTACTCGTGGTCGCCTCGCCTGCACG…	MASLHPLIAAALVVAAASTAAAAASWAAPSSPARPLFREYIGAEGKNVTFADVPVHPGVDFHFILSFAIDYAANATNASAPPVPTDGRFAVFWDEANLTPAAVAALKCPSSHARVALSLGGDTVFGANATFRASSVDAWVGNAVASLAAILTRYGLDGVDVDYEHFGERETPEVFAECVGRLVRALRARGVISFASIAPFANPDVQAHYAELWRRYGRDFDYVNFQFYAYPSNTTVPEFLAHYDEQSARYAGASGGGKVLVSFGTDPASGGLRPGKGFFRACRELRRQGRLHGIFCLGRG
10	GH-18	GRMZM5G837822	B6TVA3	Hevamine-A	>chromosome:AGPv2:3:176569695:176571870:-1	>tr|B6TVA3|B6TVA3_MAIZE Hevamine-A OS=Zea mays PE=2 SV=1
					GCCTTAAGAACCGAGTAAGACGACGATGCGTGACTCTGATGACGTCGCTCTGCTCATCAAACAGGGCCGATGAGCTCGTCCCCTTTGCTGTCTGATTCAGCGAAGGACGGCAGGAAAGGTGATTGTTCTCGCTATCAAAACCAAGCCAAGCTTTGTGGCCCTGGCTGGCCGTGGAAATGGACAGCGACTCAGCGAACAGCTGAGTCGTCTCTGACTGAGAGTAGCACCGAGGCCGACTTGGTTGCCATTAGCAGGAGAGGGCGTGCGGTTGATGCGCATGCATGATCGCGTCAAACGGAAACGCACTGTCCAAGTGTCCAGCGGCACATTGCCCTCGCGCACTGAGCGTTTAGTGAATTCTGACTTTATGAGCAGAGGCACGCGTGACAAAACTCGAAG…	MGSRSSQFPSMALAMATVLMALAGVAATARAGGGIAIYWGQNGNEGTLAQTCATGNYRFVNVAFLPTFGKGQTPALNLAGHCDPASGGCTGVGADVKACQRMGVKVLLSIGGGVGSYGLSSRADARSVAAYLWDNYLGGGGGGGSESSSRPLGDAVLDGVDFDIESGGGMYWDDLARFLKSYSRRGRARRPVYLSAAPQCPFPDASLGTALATGLFDYVWVQFYNNPPCQYSASAGVGSLAKAWAQWTSIRAGRVFLGLPAAPQAAGSGFVPASDLVAQVLPVVKNSTKYGGIMLWSRYYDGLTGYSDAVKSYVELASLVSCRACRRE
11	GH-18	GRMZM2G453805 (chn1)	P93518	Putative uncharacterized protein	>lcl|GRMZM2G453805 seq=gene; coord=3:212009199..212010553:-1	>tr|P93518|P93518_MAIZE PRm3 OS=Zea mays GN=PRm3 PE=2SV=1
					CAGCACCAACGAGCACCTCTAAGCCAAAGCAAGTTGCTAGGTCCTTTGAACCAGCAACTGAAGCTTCCTCGTCTCATCATCGAGACCAGTAAGCAACATGGCGGCTAATCTCAAGTGGGCTCCTGTTCTAGCCCTCGTCGTCGTCGTTGCTGCCATGGTTGGCACCACGAGCGCCGGCAACATCGCAGTGTACTGGGGCCAGAACGGCAACGAAGGCAGCCTGGCGGACGCCTGCAACTCCGGGCTCTACGCCTACGTCAACATCGCGTTCCTCACAACCTTCGGCAACGGACAGACCCCAGTCCTCAACCTCGCCGGACACTGCGACCCCGGCTCTGGCAGCTGCACCGGCCAGAGCAGCGACATCCAGACCTGCCAGTCGCTGGGCATCAAGGTGCT…	MAANLKWAPVLALLVVVAAMVGTTSAGNIAVYWGQNGNEGSLADACNSGLYAYVNIAFLTTFGNGQTPVLNLAGHCDPGSGSCTGQSSDIQTCQSLGIKVLLSIGGASGSYGLSSTDDANSVADYLWDNFLGGSGSSRPLGAAVLDGIDFDIENGQSAHYDDLANALKGKGSVLLTAAPQCPYPDASLGPALQTGQFDNVWIQFYNNPGCAYANGDDTNLVNAWNTWTSSITAGSFYLGVPASPQAAGSGTSTPALTGTVIPAIRGIGNYGGIMVWDRFNDVQNNYSSQVKGSV
12	GH-18	GRMZM2G133781	B4FR99	Putative uncharacterized protein	>lcl|GRMZM2G133781 seq=gene; coord=4:6624888..6626733:1	>tr|B4FR99|B4FR99_MAIZE Uncharacterized protein OS=Zea mays PE=2 SV=1
					GGTCAAACCTCGCCGGCTTTCTGGCGCGGTCAGCGTCGTCGTCGATCACCGACACATGGGTCAGCATGTGCATGCTCATCTGCTGCGGTGCTGTCCCCCACTCTCTCAGTCTCACTGACGAGATGCTTCTGCAAACCCTTTTTCTATGTATGGATAATATAATATCGTCAACGAAGAACACATGTGTCTGCTACTACCAATAATCATCATGGCCCTCGTCACCTTAGCTACTCCGATCCATGCATAAATACACGTGCTCCGCGCCCGCAGTCTTCACCCATCAACCCACACTCCAGCACATAGCAATGGCGTTCACGCGGCGGCGTCCGTGCGGCATCCTCCTCCTCTCCCTGCTGGCGGCATCCGGCTCGCTGTCGCTGGCCGCCACCGGCCCGGGCG…	MAFTRRRPCGILLLSLLAASGSLSLAATGPGDVAVFWGRNKDEGTLREACDTGTYTTVIISFLRGFGHGAAYYSLDLSGHPLAGVGADVKHCQAKGILVLLSIGGPPNTNTGAGAGYSLPSARAAADLAAYLWDAYLGGSRAGLRRPFGDAALDGVDLYIDQGGVDGHYDELARRLYAYNRSYRGRLGVTLTATVRCAYPDPRAQAALATGLVSRVHVRLYGDLKCTWSDREAWEKWAAAYPASRVFVGVVASPEADKDAYMFQKDLYYNVLQFAQKAPNYGGLMIWDRYYDKMNHYISSS
13	GH-18	GRMZM2G358153	B4FBN8	Chitinase 1 Putative uncharacterized protein	>lcl|GRMZM2G358153 seq=gene; coord=4:12082697..12084089:1	>tr|B4FBN8|B4FBN8_MAIZE Chitinase1 OS=Zea mays GN=ZEAMMB73_449245 PE=2 SV=1
					ATGTGTGCACGGCACTGCTTAGTTCTTTCCAAAGAGAGAAAGCAACAAAACAATCAGGGGTCCATCCATTTTTGTCAGCCATGACGAACGGCTACCTGTTCCGCGAGTACATCGGCGCGCAGTCCACCGGCGTCCAGTTCTCCGACGTGCCCATCAACGCCTTCGTTAGCTTCCACTTCATCCTCTCCTTCGCCATCGACTACACGCCCGTGGGGCAGCAGCCGAAGCCGGTGCCGACCAACGGGGTGTTCAGCCCGTTCTGGGACACGGGCAACCTGTCCCCCGCCGCCGTGGCCGCTATAAAGGCCTCGCACCCTAACGTCGCCGTCATGGCGGGGCTCGGCGGCGCCAGCGTGCTGGACATCGTCAATGCCGTCTTCACCCCGACCTCCGTCGACA…	MTNGYLFREYIGAQSTGVQFSDVPINAFVSFHFILSFAIDYTPVGQQPKPVPTNGVFSPFWDTGNLSPAAVAAIKASHPNVAVMAGLGGASVLDIVNAVFTPTSVDTWVANAVTSLTGIINRYGLDGVDVDYEHFADGADVNTFVECIGRLLTQLKQTMPNIATSIAPFEDPVVQKYYQALWSKYSGVIDYVNFQFYAYGDNTDVPTYVMFYNNQLANYPGGKVLASFKTGNVTGLLSPDQGISGAKELQRQNKLPGLFIWSADSSKKSSYGFKYETEAQQIIANH
14	GH-19	GRMZM2G064360	B6TFQ3	Basic endochitinase 1	>lcl|GRMZM2G064360 seq=gene; coord=5:63229136..63230645:1	>tr|B6TFQ3|B6TFQ3_MAIZE Basic endochitinase 1 OS=Zea mays PE=2 SV=1
					TCCAGTGCGGTCTGCTCCTATTTGGGCTGGGCCATTAGGAATAGGAGGAGGCAGGTAGAGGCAGCCCAGAATTTTATTAGGTAGGTGGCTATGTGAACGGGCCGGTTTATAGGCCCGGCTTATAACGGGCCGTGCTCGGGCCAGCCCAACGGGCTCAAGTTGCTGTCGATCCCGGCACGCTGTACGGGCCGGGCTAAGCCCGGGCCCACTTCAACCCGTGCCGTGTCGGGCTCGTGCCGTGCTAATAAACCGTGCTTCGTGTCGGGCTAACGGGCCACACGTGCTTTCTGTACATCTATACCTCCAGTCCTATATAAGGACTCGATGCAGAACACAGTCTCAGCACTCAGACCACCACCAGCAGTTCTGAGCTAGCTATGGCGATGATGATGAGAGCAT…	MAMMMRALAAAAILATAFAVSARAEPPQCGANSTTALCPYCLCCSKWGFCGSTEAYCGNGCQSQCDRCNATVASIVTRELFDELLLHRNDLRCPAQGFYTYDSFIAAAGADASDGFGTTGAVDIRKREVAAFLAEPAHRTSGGWDGAPNGTYAWGFCYKPAGAQNVTDPVAFFETAIASWMTASARPPKPSCHDVVTEQWTPSDADKAAGRLRGFGVIANIINGDAECGRGPDAGGQDRIGFYKRFCDILGVSYGDNLDCLRPEALRRCPPPPP
15	GH-19	GRMZM2G389582	Q41795	Chitinase chn3 Clone 304975 mRNA sequence	>lcl|GRMZM2G389582 seq=gene; coord=5:63277951..63280101:1	>tr|Q41795|Q41795_MAIZE Class I acidic chitinase(Fragment)OS=Zea mays PE=2 SV=1
					CCTCCTCCCCCTCCCACCCCCACCCCCACCCCTGGCCCCCCGAGCGGCGGTGGCGTGGCGTCCATTATCACAGAAGATCTCTTCGAGAGGATGCTGAAGCACCGCAACGAACCTGACTGCAAAGCTCGGGGCTTCTACACGTACGACGCCTTCATCACGGCGGCGGACGCGTTCCGGGCTTCGGCACCACGGGCAGCACGGAGGTCCAGAAGCGCGAGCTCGCCGCGTTCTTGGGGCAGACGGGGCATGAGACCACGGGCGGCTGGCCGAACGCGCCCGACGGCGCCTTCACCTGGGGCTACTGCTACAAGGAGGAGAACGGCGCCACCGCCGACTACTGCGACATGACGGGCGAGTACGCCCAGTGGCCGTGCGTCGCCGGCAAGAAGTACTTCGGCC…	PPPPPTPTPTPGPPSGGGVASIITEDLFERMLKHRNEPDCKARGFYTYDAFITAADAFRGFGTTGSTEVQKRELAAFLGQTGHETTGGWPNAPDGAFTWGYCYKEENGATADYCDMTGEYAQWPCVAGKKYFGRGPIQLSYNYNYGPAGEDATIAQDLLSNPELVASDASISFKTAIWFSMTAQPKPSCHDVPTEQWTPSAADKAAGRLPGYGVITNIINGIECGKGYNEKVANRTFFYTSYCDILGISYGDNLDCYNQRPSTAHPCWNRCSAEA
16	GH-19	GRMZM2G129189	B6TT00	Endochitinase PR4 Putative uncharacterized protein	>lcl|GRMZM2G129189 seq=gene; coord=5:182518442..182519605:1	>tr|B6TT00|B6TT00_MAIZE Endochitinase PR4 OS=Zea mays PE=2 SV=1
					CTACTACTCTATAAAAGCCAATTAAGCCCCAGCCCACCGTGAAACTCACTCGCCATCGCCGGGCATCGCGGGCATCGCACACAAACGCAACCTGCAGCCATGGCACAGAAGCTCGCGCCACCGACGGCGGCGGTCGTCGTCGTCCTGCTGGCGCTCGCCTTGTCGGCCGCCGCGCAGAACTGCGGGTGCGCGTCGGGCCTGTGCTGCAGCCGGTTCGGGTACTGCGGGACGGGCGAGGACTACTGCGGCGCCGGGTGCCAGTCGGGCCCCTGCGACGTGCCGGAGACCAACAACGCGTCCGTGGCCAGCATCGTGACGCCGGCCTTCTTCGACGCGCTCCTCGCGCAGGCCGCCGCCTCGTGCGAGGCCAACGGCTTCTACACCCGCGACGCCTTCCTC…	MAQKLAPPTAAVVVVLLALALSAAAQNCGCASGLCCSRFGYCGTGEDYCGAGCQSGPCDVPETNNASVASIVTPAFFDALLAQAAASCEANGFYTRDAFLAAAGYYPAFGRTGTVDDSKREIAAFFGNANHETIKFCYINEIDGPSKNYCDRNNTQWPCQAGKGYYGRGPLQISWNFNYGPAGQSIGFDGLGDPDAVARSAVLAFRSALWYWMNNVHGAIVSGQGFGATIRAINGALECDGKNPNSVNNRVAYYKQFCQDFGVDPGNNLTC
17	GH-18	GRMZM2G057766	B6SZG2	Chitinase 1	>lcl|GRMZM2G057766 seq=gene; coord=5:197564845..197565921:-1	>tr|B6SZG2|B6SZG2_MAIZE Chitinase 1 OS=Zea mays PE=2 SV=1
					ACGGCACTAGCAGCGACACAATAATTAATCAGGGCTCATCATCTCGCAATCTCTATCTAGGTCAACCATGACGAACGGCTTCCTGTTTCGGGAGTACATCGGCGCGCAGTTCACCGGCGTCCAGTTCAGCGACGTGCCCATCAACTCCAAGCTCGCCTTCAACTTCATCCTCGCCTTCGCCATCGACTACACGCCGGTGAACCAGCATCCCACGCCGGCGCCCACCAACGGCGTGTTCAGCCCGTTCTGGGACACGGGGAACCTGTCCCCGGCCGCCGTGGCCGCCATCAAGGCCGCGCACCCGAACGTGGCCGTCATGGCGGGGCTCGGCGGCGACAGCGTGCAGGACATCGTCAAGGCCGTCTTCACCCCGACCTCCATCGACTCGTGGGTGGCCAA…	MTNGFLFREYIGAQFTGVQFSDVPINSKLAFNFILAFAMDYTPVNQHPTPAPTNGVFSPFWDTGNLSPAAVAAIKAAHPNVAVMAGLGGDSVQDIVKAVFTPTSIDSWVANAVTSLTGIINTYGLDGVDVDYEHFARGADVNTFVECIGRLLTQLKKNMPWITTSIAPFEDPVVQKYYQSLWRKYSGVIDYVNFQFYGYGDNTDVATYVQFYDQQSANYPGGKVLASFMTGNTTGLISPDLGISAAKELQRQNKLPGLFIWSADSSKRSSFGFKYEIEGQQIIANH
18	GH-18	GRMZM2G141456	B4F9H4	Chitinase Putative uncharacterized protein	>lcl|GRMZM2G141456 seq=gene; coord=5:215173302..215174990:-1	>tr|B4F9H4|B4F9H4_MAIZE Uncharacterized protein OS=Zea mays GN=ZEAMMB73_015137 PE=2 SV=1
					ACCAAACCACTGGCTGACTCAAAGCGATGCGCAGCTCCGTAACCACTTCGTCCTCACTTCTCAGTCCACCTTCCCGCCGCAACCACTTCACCACCTCATCCCATTCCCAGCAATGGAGCTAGTAGCGTGGCTCGTCATCGTGTTCTCAGTCTCCCTCGCTGGGCTCCTGCCAGTGGTCTCGGCGTCGACGACGACACCGCAGCAGCAATGTGGCGGCAATAATGTCGGACCTGCCGGAGTGAGAGCAGGCTACTGGTCGCCGTCCTCGAACCGCTACTCCGCGGTCGGCAGCATCGACGCGTCCCTGTACACGCACCTCTACTACAGCGCGGTGACCATCGACGAGACGAGCTACGCGGTCGCTCCGCCTCCGCCGACGGCCGAAGACGCCTCGCTGCT…	MELVAWLVIVFSVSLAGLLPVVSASTTTPQQQCGGNNVGPAGVRAGYWSPSSNRYSAVGSIDASLYTHLYYSAVTIDETSYAVAPPPPTAEDASLLAAFSGAVKSASPSTRTVLSVGTDEYRVGESNAAFSRMASDAGLRAVFINSSLNLARANGFDGLDLSWIFPATQADMQNLGALLAEWRARITEESVAKSLPPQPQPLLLTATLYFSNHLFGTPDGNLDYPVDAIASSLDWANVLTFGFRGDSGVTAADAPLYDTSSHFSASYGVVSWLDAGLPPCRLVMGIPLFGRSWFLRNKAKNGLGAPAAAAGTKQRRSNQTGIIAYAETEEYLSSQGTVVTYDDQSVAEYFCSGDLWVSFDGAQVVQRKLEFAARSQLLGYFLWTVGFDDSNSTISRKAS…
19	GH-20	GRMZM2G034598	B6ST04	Beta-hexosaminidase beta chain	>lcl|GRMZM2G034598 seq=gene; coord=6:34442195..34456096:1	>tr|B6ST04|B6ST04_MAIZE Beta-hexosaminidase OS=Zea mays GN=ZEAMMB73_350025 PE=2 SV=1
					CTCTCTCGTCCAAATCACCGAAGACAACCAGCACATTAAAATTCTTCCCAACCTTCCCAAAATGCCCCCCAACCGCCCCGCTTACCTGCTCTCCGCCCTCCTCCTCGCCGCCGCCGCCGCGGCCGTCGGCGCGCGTCGCCACGCGTCGCCGGCCGCGAACGCTACCTTCGCCGGAGAGCCCGTCTACCTCTGGCCGCTGCCCAAGAGCGTCTCGTCCGGATCCCGGACGCTGACGGTGGACCCGGACCTCGCGCTCGACCCGCAGGGCCTCGGCGGCCGCTCCCCGGCCGTGGCCGAGGCGTTCCAGCGGTACCGGGGCCTCGTGTTCGCGCCGTGGGCGCACGCCGCGCGCGCGGGCCGCGCGCGGTACGACGTCACCAGGCTCACCGTCGTCGTTGC…	MPPNRPAYLLSALLLAAAAAAVGARRHASPAANATFAGEPVYLWPLPKSVSSGSRTLTVDPDLALDPQGLGGRSPAVAEAFQRYRGLVFAPWAHAARAGRARYDVTRLTVVVASANDTLALGVDESYAIYVAAAGGVDSIVGGAIIEANTIYGAIRGLETFSQLCVFNYDTKNVEVHNAPWHIQDEPRFAFRGLLLDTSRHYLPVDVIKQVIDSMSFAKLNVLHWHIIDEQSFPLEVPTYPNLWKGSYSKWERYTVEDAHDIVNYAKKRGINVMAEIDVPGHAESWGNGYPKLWPSPICTEPLDVSSDFTFEVIFGILSDMRKIFPFGLFHLGGDEVYTGCWNTTPHVRQWMDERKMTTKDAYKYFVLKAQELAIKLNWTPVNWEETFNSFEENLNPLT…
20	GH-19	GRMZM2G412577	K7UKQ3	Uncharacterized Protein	>lcl|GRMZM2G412577 seq=gene; coord=6:71462625..71463278:1	>tr|K7UKQ3|K7UKQ3_MAIZE Uncharacterized protein OS=Zea mays GN=ZEAMMB73_865774 PE=4 SV=1
					ACACAAAGCTGGTCGTCAGACACAATGGCGTATTCTTGCGCCTTGTGGACTACTGCTTCTGTGGTCACTTTCCTTGTCATCCACGTAGCAGAGGCGAGGTACGGTGGCCCTGAGCAGTGGAGGAGGCCTGCCCCTGCCCCTGTTGTCCCTGTGGCGGCCCTCGTCAGCGAGCAGCTGTATGGCTCCCTATTCCTGCACAAGGACAACGACGCCTGCCCCGCCAAGGGCTTCTACACCTATGCCTCCTTCATCCAGGCCGCCAGGACGTTCCCCATGTTCGCCGTCACTGGCGACCTCAGCACCCGCAAACGCTAGGTCACGGACTTCCTCGCGCAAATCTCTCATGAGACCACATGCGGGTGGGCGATGGCGTCGGACGACCAGTACGCGTGGGGCCTG…	MAYSCALWTTASVVTFLVIHVAEARYGGPEQWRRPAPAPVVPVAALVSEQLYGSLFLHKDNDACPAKGFYTYASFIQAARTFPMFAVTDFLAQISHETTCGWAMASDDQYAWGLCYKEEIRPASNYCDATDEQWPCYPGKSYHGWGPIQLSWNFNYEPAGQALGFDGLRNPELVANCSQTAFRTALWFWIEDPWNLEE
21	GH-19	GRMZM2G145518/ GRMZM2G447967	B8A247	Putative uncharacterized protein	>lcl|GRMZM2G145518 seq=gene; coord=6:82813531..82815309:1	>tr|B8A247|B8A247_MAIZE Uncharacterized protein OS=Zea mays PE=4 SV=1
					CTCATTGCCTACTGTTTGCTCAGTACTCCTATACTAGCCGACGACTATCGACAGGGCCATATGGATCTGCTCAATCCAGTACAGTGATCATATGAACAAGAAACAACCACGTCATCCATGAATGCATTATATTGCATCGCATTGTTAGCTCAAAACATAGATGCATGCATGTAATCGATCTGTCGATCCATGCATCGATCGAGATGTATATATATCCTGGTTCTAGATCCCATAGAGATCATAGAACTAGAGCCAGCTCCTTGTTGCCCATGGCCATGACGAGAGCACTGGCCATGGTGGCCATGTTAGCCACTGCTGCCTTGTTCTTCATGTCCGCTCGCGCACAGCAGTGCGGTACGCAGGCCGGCGGCGCGCTCTGCCCCGACTGCCTCTGCTGCA…	MTPQPPKPSCHDVITGQWAPSPADVAAGRLPGYGVLTNIINGGLECGHGADARVASRIGFYKRYCDMFGLSYGDNLDCYDQSPFGNTILSTTNNTTSYHVDA
22	GH-19	GRMZM2G145461	B4G0Q3	chitinase candidateL00973, chn*-L00973, pCh2, uiu5(chn), MZECHITC	>lcl|GRMZM2G145461 seq=gene; coord=6:82862563..82863789:-1	>tr|B4G0Q3|B4G0Q3_MAIZE Uncharacterized protein OS=Zea mays PE=2 SV=1
					ATATATCAGACTACTATATGGTGGCAAGCCTATATAAGGACATGCTTGCACACCGCTTCCTGCACACACCACCCAAACTAAACAACACCAGCTTCTCTCACGATCACGATGATGAGAGCCCTGGCGGTGGTGGCCATGGTGGCCACCGCCTTATTCTTCGCTGTGCCCGCTCGCGCCGAGCAGTGCGGGTCGCAGGCCGGCGGCGCGCTGTGCCCCAACTGCCTGTGCTGCAGCCAGTTCGGGTGGTGCGGCAGCACCTCCGACTACTGCGGCAGCGGTTGCCAGAGCCAGTGCAGCGGCAGCTGCGGCAGCACCCCGAACCCGCCGAGCAGCGGCGGCGTGGCGTCCATCATCCCCGAGTCGCTCTTCAACCAGATGCTGCTGCACCGCAACGACGCG…	MMRALAVVAMVATALFFAVPARAEQCGSQAGGALCPNCLCCSQFGWCGSTSDYCGSGCQSQCSGSCGSTPNPPSSGGVAPIIPESLFNQMLLHRNDAACPANGFYTYAGFIAAANAFPGFGTTGAPDVQKRELAPGGVPGADVARDDGRVGDGARRALRLGLLLQGGAGRRVGAGLLRAQRPVAVRRGEEVLRPRAHPDILQLQLRARRPGHRRRHPRQPGPGGHRPHRVVRDRRLVLDDAAVAQAVVPRRHDGAVDALRG
23	GH-18	GRMZM2G447795	B6U2X8	Xylanase inhibitor protein 1	>lcl|GRMZM2G447795 seq=gene; coord=6:129086004..129087221:1	>tr|B6U2X8|B6U2X8_MAIZE Xylanase inhibitor protein 1 OS=Zea mays PE=2 SV=1
					GAGACCAGCAGAAAACATAGAACTTGCGAATTCGGTATTGAGAATTTGCGATACCGATCTGGGAGAAGAGAAGGGCGTCATGTCGTCGTTCGGACGCAATTCATGGTGTATCCTCGTGCTGGCCTCCGTGCTCCTCCTGTCCTGCCTCGCCGACACGGCCGTGGCCAAGCGAACAGGCGAGCTCACCGTCTTCTGGGGCCGGAACAAGGAGGAGGGCACACTGCGTGAGGCCTGCGACACCGGGCTCTACAACACCGTCATCATCTCCTTCTACAGCGTGTTCGGCCACGGCCGCTACGCCCTCGACCTCTCCGGCCACCCGCTGGACGGCGTCGGCGCCGACATCAAGCACTGCCAGTCCCTGGGCATCCCGGTCTTCCTCTCCATCGGCGGCGGGGG…	MSSFGRNSWCILVLASVLLLSCLAETAVANRTGELTVFWGRNKEEGTLREACDTGLYNTVIISFYSVFGHGRYALDLSGHPLDGVGADIKHCQSQGIPVFLSIGGGGNHYSIPSSASAEAVADNLWNAFLGGGNSDVPRPFGDAAVNGIDFYIDDHSAPGDHYDELARRLDYFNSMYYHATTKYVRLTATPRCAFPPDDPMARALRTGLFERIHVRFYGDADKCSYKNGDVSGVVDQWSKWTARYPKSQLYVGLAAAESGVPDHAPPPVEVYLKYLYYDLLPKVQKAPNYGGVMVWNRFTDNRTGYSGAVKGWAACSYAGCVN
24	GH-18	GRMZM2G328171	B6SGT3	Xylanase inhibitor protein 1	>lcl|GRMZM2G328171 seq=gene; coord=7:10575103..10576227:-1	>tr|B6SGT3|B6SGT3_MAIZE Xylanase inhibitor protein 1 OS=Zea mays PE=2 SV=1
					TCGCCGCCATGCTATGTACCACGTCCACGTCCTTCTAGCTCGGTGAGCTGTCCTCCTCTTTCCCGATTCGATCCAAAACAAGACAAGTCTAAGACGAACACCAAATGAAAGGCATATAATGGGTGATGGGTGACTGCTGCTACACGCACACGCAAGAGTAGTGACGAGTAGTGGTAGCAGCAATTAACCAACGAGACACCAATGGCGGTCGCAAGTAATAGACCAGCAACCACTCTACTGCCCCTGGCGGCCCTTGTGGCCGTCGCTGGCTCCCTCTTCCTCGCCGGCCCGGCCGCGGCCGCGGGGAAGACCGGGCAGGTGACTGTCTTCTGGGGCCGGAACAAGGCCGAGGGCACGCTCCGAGAGGCCTGCGACACGGGCACGTACACCATCGTCGTC…	MAVASNRPXTTLLPLAALVAVAGSLFLAGPAAATGKTGQVTVFWGRNKAEGTLREACDTGTYTIVVISFLNVSAGPGNSPPXLDLSGHPVAGIGADIKHCQSKSIMVFLSLGGGQHSLPSAEAAADLADYLWYAYFPAPAPRAGVRRPFGDAYVDGLDFFLDRGGRPPPDHLDALAARLWSYNRQFRARTPVQLSATPRCAFPPDGQALRLLATGLVTRVNVRLYGDARCAAYWQQEWDKWAASYPGSGLYVGLPASERTVGYVHPKNLYYGGVLPVVQKAPNYAGIMIWDRYADKQTNYSSYAIQWA
	GH-18	GRMZM2G162359	B4G1C2	Putative uncharacterized protein	>lcl|GRMZM2G162359 seq=gene; coord=7:10651271..10653006:1	>tr|B4G1C2|B4G1C2_MAIZE Uncharacterized protein OS=Zea mays PE=2 SV=1
					GCCGCAATGCGCGAACGGTACGGTGTCTGTTTTTTCTTCTTTCGTGGATGGAAGTCATTTTCGCTTCGGCATATATCGATCAGCAGGTTGCTGGTGAGCTGTCCTCCATGTGTACTTCAATTCCACACGGGTCCGGTCCGGCCGGAGAAGGAACAATCAGAACCTAGCTAGCTGGCTGAAAAACGTGCCCCGGTCAACTCTCAGCAGCTGAATTCCACGCGTCTCTCTCTCCCTCGAATGTACTCTGCTCCTCCGATCCTATAAATAGCTGACTCGATTCTACCTAATTCTCCACACCACTGATCAAGCAATAGGACGATCGAGCAAGAAGCAAGCAGCAGTAACAAGAAACCATCATCGATCCATGTATCCACCAATGGCGGCGCTCGGAGGACGGCG…	MYPPMAALGGRRRRASSAALQLALFAVALVSLAGPATAAGNKTGQVTVFWGRNKAEGTLREACDSGLYTMVIMSFLDVYGPQRGGYQYHLDLSGHPTAGIGDDIKHCQFVGVPVTLSVGGFGSGYSLPSTQAALDLFDYLWNAFLGGSKPGVRRPFGDAWLDGVDLFLERGSPADRYDVLALELAKHNIRGGPGKPLHLTATPRCGFPPAGYLRRALDTGIFERVHVRIYDDADCEARWHLAWDEWTAAYPATRFYVGLTASEMTHGWVHPKNVYYDVAPSAQKADNYGGFMIWDRYYDKLSNYTSMVKDYA
25	GH-19	GRMZM2G168364	B4G1H3	Endochitinase A2	>lcl|GRMZM2G168364 seq=gene; coord=7:134135706..134137488:1	>tr|B4G1H3|B4G1H3_MAIZE EndochitinaseA2 OS=Zea mays PE=2 SV=1
					CTGAGTTGCTGCCTGCCCGGGCGCGTCTCCCCCCTGACAGCCTCCCGCCACCGACACCCACATCTCTCCCCGTCGGCACATGTGTAGTTGCCACTTCGCTTTCCCGTTCTCTCACCTTACCTCACACTCCTCTCCATCGATTAATCTCCTCCCCCTCAACAACCGCGAGATCTTCAGCTACCGCTCTCTCCGGTCGCGTTTGCATCCGCATTCCTCAGATCCAGATTCGAGCCCCAGCCCCGCTTCGAGATCCAGCTAGCTCTCTATCAAGCATCCGGCGGAGCGAGCAGCGGGGGGCTCGGCGAGAGAGAAGATGAAGCGGAAGACGCGGAACAAGATCATCGTATGGACGCTGGCCCTGGCTGCAGTGGCGATTCTGGTGGGCGGCACGATTGCGCT…	MKRKTRNKIIVWTLALAAVAILVGGTIALVLTAGTWKAKIKKSQEKICNKGWECSGSKYCCNDTITDFFKVYQFENLFAKRNTPVAHAVGFWDYQAFITAAALFEPQGFCTTGGKQMQMMELCAFLGHVGAKTSCGYGVATGGPTAWGLCYNHEMSPDQTYCDKTYTQYPCVEGAEYYGRGAIPVYWNYNYGAAGDGIKADLLHHPEYLEQNATLAFMAAMWRWMTPIKKSQPSAHDAFVGNWKPTKNDTLSKRLPGFGATMNILYGESICGKGYVDAMNVIISHYQYYLDLMGVGREHSGDNRDCAEQAPFNPSSPTDDQKQQQSGS
26	GH-19	GRMZM2G400497	K7VNG7	Uncharacterized Protein	>lcl|GRMZM2G400497 seq=gene; coord=8:839459..841251:1	>tr|K7VNG7|K7VNG7_MAIZE Uncharacterized protein OS=Zea mays GN=ZEAMMB73_863295 PE=4 SV=1
					GTAAAAACCCTATTAGGGCACGGGTATGTCAGATTTTGATACCCATGAGTATTTTATTGGGTCATTTGTTATGCCCATCGGGTATGGTGGGCGTGGGTATGTTCTCTGTTGCCCCATACCCGCTACCCGATGGGGAACCCGCTAATATATGACATGTGAGTCCGGATTTATGTCTCATATAAAATGAATTTGCTCCCGATGGGTAAAAACCCTATTAGGGCACGGGTAGAATCAATGCTATGTTTTGTGTGATTTGAAGGCATGATATTGCCATTTAATGTTGAATATTGTTGAATCTGTGATAAAATTATGTTAGGTTCGATACATTTATTATGCTGATACTTATTTTTGCGATTCAAATGATCATGTCTATCGTAATGTTAATGGGTATGGGTACCC…	MAAYSCALWTAASVVAFLVIGVAEARYGGPGQWRRPAPAPVVPVAALVSEQLYGSLFLHKDDDACPAKGFYTYASFIQAARTFPTFAATGDLSTRKREVAAFLAQISHETTGGWATAPDGQYAWGLCYKEEIKPASNYCDATDEQWPCYPGKSYHGRGPIQLSWNFNYGPAGQALGFDGLRNPELVANCSQTAFRTALWFWMTPRRPKPSCHEVMVGEYRPTPADAAANRTPGFGLVTNIVNGGLECNRTDDARVNNRIGFYQRYCHIFNVDAGPNLDCAHQQPY
27	GH-19	GRMZM2G062974	B6TR38	Basic Endochitinase A	>chromosome:AGPv2:8:88812113:88814717:1	>tr|B6TR38|B6TR38_MAIZEBasicendochitinaseAOS=Zea mays PE=2 SV=1
					AATAAATTTTGATTTGGGACGGAGGGAATAATATATAACATTGGATAGATCATTTTGCTTTACTAGTCTATATACATCCAAAGCTACTTCGATGGGTAATATGGCCTCTTGATCATAAAGCAGCTTAAAAAGAGTAACTTTAGTAGCATAGTGTATAGAGATGTGATGATCCCGCACATCCTCGCACAAGACCTTATGCTACATCTGAGGATTATATTTAATCTTATTCTTAATCAACTTAGTTCTTGTTTGAAAGCAACTTAGTTTTTAAGAAACTTGTTTTTTATTTTTTTAGCTAGGAGAGATCAGCTTATTGTTTTTTAAGAAACTAAGAATCTAATTTCTGTAAACTGATGAGACATAAACCGGTATTTTTGGATTTTAGAACCATCTCAATTT…	MSTPGAPSLATTAAAVLCVLAAALAVTVASGQQCGQQAGGATCRDCLCCSRFGFCGDTSEYCGAGCQSQCTGCGPRPAGPGVASVVPRDLFERLLLHRNDAACPARGFYTYDAFLAAAAAFPAFGTTGGDEQRKREVAAFLGQTSHETTGGWPTAPDGPFSWGYCFKQERNPPSDYCEPRPQWPCAPGKKYFGRGPIQISFNYNYGPAGRAIGVDLLNNPDLVATDPVISFKTALWFWMNARDNKPSCHAVITGQWTPTAADRAAGRGAPGYGVITNIINGGIECGHGTDPRVTDRIGFYKRYCDVFRIGYGSNLDCDGQRPFNSGLAVEVAAQ
28	GH-19	GRMZM2G083292	KYVXP1	Putative uncharacterized protein	>lcl|GRMZM2G083292 seq=gene; coord=8:129341989..129343096:1	>tr|K7VXP1|K7VXP1_MAIZE Uncharacterized protein OS=Zea mays GN=ZEAMMB73_434868 PE=4 SV=1
					CGGTCCGGCAGTGCCTAGCTAACTAGCAATGGCGCGCCAGTTGTTCCTCCATCCGGTCCTGCTGGCCGCCGCCTGCTTGTTGGTCTCGGTCGTCCTCTGCAACGCCGGCGTGGCGCAGGCGGCGTGGTGGTGGCCGAGGTGGGACAGCCTGTTCCCGAGCCGCGGCCAGCAGCAGCACCACGGCGGCTACGACTACCATGACAACGGCGACGGCAGCAGCAAGAGCCGCGTGGCGTCTATCGTGACGCAGGAGCTGTACGGGGAGATGTTCAAGCACAAGGACGACGCGGCGTGCCCCGCGCACGGATTCTACACCTACGCCTCGTTCCTCGCCGCGGCCGCGCGGTTCCCGGAGTTCGGCGGCGACGGCGACCTGGCCACGCGGAAGCGCGAGGTGGC…	MARQLFLHPVLLAAACLLVSVVLCNAGVAQAAWWWPRWDSLFPSRGQQQHHGGYDYHDNGDGSSKSRVASIVTQELYGEMFKHKDDAACPAHGFYTYASFLAAAARFPEFGGDGDLATRKREVAAFLAQVSHETTGGWATAPDGPFAWGLCFKEEITPPIDYCDASSTQWPCVAGKSYHGRGPIQLSWNFNYGPAGQALGFDGLGSPDVVAADPEVAFKTALWFWMTPRAPKPSCHDVMVGRYRPSAADVAANRTAGYGLTTNIINGGIECGKSGVPQVDDRIGFFREYCKLLRVDVGTNLDCAQQQPYSS
29	GH-18	GRMZM2G037694	B6TAN9	Hydrolase, hydrolyzing O-glycosyl compound	>lcl|GRMZM2G037694 seq=gene; coord=8:144588215..144595174:1	>tr|B6TAN9|B6TAN9_MAIZE Hydrolase, hydrolyzing O-glycosyl compounds OS=Zea mays PE=2 SV=1
					CGATATTTAAATGATAAAAATGTTAAAATTATACACAAATCAGGTTCAACCTATAGTTGTTAGCTCCAAAATTATATTCACAATTATTTAGTTAATAAAAAACATGTCTTTGCATTTTAAACACTGTACTTAGTAAATGGAAACCGTAGCAACAGCAACGTACGATCACTTTGATAGTGATAATTTTACGTTCCACTCATGGCAAAAAAAAATATACATTTCCAAATCTAACAGCCTCGTCGCCGCTGCCGGAGAAATGCCGCCGAGGAGGCGAGATCGCCGGAGACTCCGCGACCCGTCGCCGCCGTCCTCCGATGCAAGAGCACCACCCTCCGCCTTAGGCTTGCGTCTCACCCTCCTCGTTCCCCTCCTTATCCTGGTTCTCGTCCTCGCCGCCCT…	MPPRRRDRRRLRDPSPPSSDARAPPSALGLRLTLLVPLLILVLVLAALGFSGLLSHSPPHSQTLQTTAHSVYERGLVKRDVSAREILSEHTRVSENRSQRNFANPVLAYVTPWNSKGYDMAKLFITKLTHVSPVWYDLKSDRNRLVLEGEHNFDAKWVSELQTNGSLVVPRIVLEALPAVLLFEKKQKAKAIDIIVSECRDKGYDGIVLESWSRWAIYGVLDDQELRYMALEFVKQLGEALHSVNSKSSSHHLELIYVIPAPRMQKLNNQDFGPKDLMHLADTVDGFSLMTYDFSGPQNPGPSAPLKWIHHSLAALLSAKGSSHSNSHSRMIFLGINFYGNDFLLSGGSGGGAITGRDFVHLLEKYKPSLQWDEKSLEHFFIYSDEGAKHAVFYPTLMS…
30	GH-20	GRMZM2G117405	C0PLT8	Beta-hexosaminidase	>chromosome:AGPv2:8:164557759:164564320:1	>tr|C0PLT8|C0PLT8_MAIZE Beta-hexosaminidase OS=Zea mays GN=ZEAMMB73_740578 PE=2 SV=1
					TACCACGCCTGTCACGCTTTTTTGCTAGCCCCGGCCCGCGGCACCTCCCCGTTACCGCCATCTCGCCACCACACGGCTACGGTCCAGGTTTTTTTTCCATCTTGTCACCAAAAGTTGCTGCAGACTATTAAACATTTGATTTTTTTAACTCGTTTTCATAAAAAATGGTTTTGATAAAAACCATCCAAAATCAAAATAAACATAAAATCGGTCGAGCCGTCACGATAGTAGTAATCCATCGTTTTCTAGATTCTGAACTTTTGAATCACTTCATCTTTACCGCATAATCTTATTTTTCACTGCCAGATTCTTTCCACGGTCAATTTTTTTTAAAAAAAAGTTGTTAAAAATGAACCAAACAGACCCTCCGTCACTCTTCAGATGCCAAAGAATATAAGT…	MAPAAALALSLLLAFLAIGPCAAADSIDLWPMPQSVSHGTQKLYVKKDITMSMVGSTYSDEKSILKDAFQRMLDLITLNHVIDGIDPGSSVLTCVNVVVRTPEDELSFGADESYNLTVPTTGDPLYAQIQAQTVFGALQALQTFGQLCYFDFTSRLIELNSAPWIITDRPRFPYRGLLIDTARHYLPVKTIKGVIDAMAYSKLNVLHWHIVDEQSFPIEIPSYPKLWNGSYSYSERYTMSDAIDIVRYAEKRGVNVLAEIDVPGHARSWGIGYPALWPSESCREPLDVSKNFTFEVIDGILSDFSKIFKFKFVHLGGDEVNTSCWTRTPHIEGWLNNNHMNVSDAYRDFVLRSQKIAISHGYDVINWEETFNSFGDKLDPKTVVHNWLGEDVAPKVVAA…
31	GH-18	GRMZM2G400999	B6U3V2	Xylanase inhibitor protein 1	>lcl|GRMZM2G400999 seq=gene; coord=10:1980938..1982242:1	>tr|B6U3V2|B6U3V2_MAIZE Xylanase inhibitor protein 1 OS=Zea mays PE=2 SV=1
					TTGTGTCGTCAAAGTGCACCTTGGCAACCAAAAGCGCTCTCTCTTACTATCATATTCTTATATATAAAATATGTATATGTATCCCTCCCTGAGCAACGTCGATATGTGAAGAACCATTCTATACTAAAGCAACGCATTATCGCGATACCGATCGAGGAGAAGAGAACGTAAGGTAGGCGACGTCATGTCGTTCGGTCGCCGTTCATGGCAAATCCTCGCCCTATCCATGGTGCTCCTCTCCACCGCTGCCACGGCCGTGTCCAAGCGGACCGGCGAGCTAACGGTGTTCTGGGGCCGGAACAAGGAGGAGGGCACTCTGCGAGAGGCTTGCGACACAGGGCTGTACAACACGGTCATCATCTCCTTCTACAGCGTCCTCGGCCGTGGAAGCTACGGGGT…	MSFGRRSWQILALSMVLLSFITATAVSKRTGELTVFWGRNKEEGTLREACNTGLYNTVIISFYNVLGRGSYGVDLSGHPLDGVGTDIKRCQSKGIPVFLSIGSGGGGNGYSLPSSESAAAVADNLWNAYLGGGRSDVPRPFGDTVVDGIDFYIDNHQGAPDDLYDELARRLDGYNSQASVGKRVRLTATPRCALPQGRLETAMQTGLFERIHVRFYGDDECTHSNGAVDKHWDKWAARYPGSQLYVGLXAAESGVPEGAAPPVEVYLKYLYYSLLPKVQSAPNYGGIMVWDRFSDKKTSCSSAVKGWASCSYSGCV
32	GH-18	GRMZM2G090441	C0PIX9	Chitinase Putative uncharacterized protein	>lcl|GRMZM2G090441 seq=gene; coord=10:107900408..107902133:1	>tr|C0PIX9|C0PIX9_MAIZE Uncharacterized protein OS=Zea mays PE=2SV=1
					ACTTGCGTTGCGTTCCCCCACCCACTCACACCGGCAGCATGAGCGCCAGCGCCACCCTCCGCCTCGCCATTATTGCCATGGCCGTGGCGGTCTCGCACTCGCTCGCCGCGTCGGCTCCAGCGCCGCGCGACGCCCGAGACCGAGAGGGGCCACCGGCGTCGACGACGGTGCGCGCCGGATTCTACCTCGCCGCGGCCGCCCGTCTCCGGCCGCTCGACAGGCTCGACGCCTCCCTCTACACGCACCTCTACTACTCCGCGCTCGCCGTGCACCCCACCACCCACAAGCTCGTGCTCCCCACGGACCCGAACCAGGCGGGCCTCCTCGCCACCTTCTGCCCGACGCTCAAGTCCAAGAACCGGGCGCTCAAAACCATGCTCTCCGTCGGCACCCCGGGCA…	MLSVGTPGIAAGADSRADPAFAAMAADPASRAAFGAAAVALASDSGFDGLDVAWWFPASAVEMANFGFLVSEWRAAAPPGFLLTATVYFSNHVFDAPRPGVDYPSEAVARCLDWVNVVAFGLHPLAAGAANATAFDAPLYDRASHFSASYGVVSWIDAGVPASKVVMGLPLYARSWFLRNKANSGVGAPVVAAGPKQRGSNATGVMSYAEVQKIAAAGGGGRRAVTTTFDNASVASYLSIGDVWVAFDGAAVVAEKLAFAAQRGLLGYFLWPVNYDDANLAVSRSALDAWMKNEISSNLKNDTGLRQTQGPVRLPPALQSPAGTPGPAPAPTSGSRSWLPWTKLDAFLRFGCANSCVLLVVTSLIWSCIWDY
33	GH-19	GRMZM2G005633	P29023	Endochitinase B Precursor; Fragment	>chromosome:AGPv2:10:127369639:127372429:-1	>sp|P29023|CHIB_MAIZE Endochitinase B(Fragment)OS=Zea mays PE=1SV=1
					TAATTTATAAAGTTGTAAAATATCGAATTCAAAGTCAAATAGTTTACTTCACTACACTAATTCTAATTCCTCAAAAAAAGAGGATCTAAATGCCTCTAAAGAAGTTTTTAGTTCTAAATCCACGCATAAATGAAAACAAGGTAGAAAAAGTCCAAAGTGCCTTTTAGAGAAATGACAAAGCAGATTTGTAGACTTCGTCTGAACATGCATATGGCCGAATGCAATCCATCACCGGTAGCTAGCTTGGAATTCTTCCGCTCTTGCTTGACCATTTTCTGCTAGCCTTTGGACACGCAGGCCAAGGCCACCAACAAATCCTCACATGCGAGGTACGTGGAATTGAAGCAACAATGCGAGGCTGCCCGCGGCGGCCGGGTAAACAAGATGACGGCAACTGTC…	PQLVALGLALLCAVAGPAAAQNCGCQPNVCCSKFGYCGTTDEYCGDGCQSGPCRSGRGGGGSGGGGANVASVVTSSFFNGIKNQAGSGCEGKNFYTRSAFLSAVKGYPGFAHGGSQVQGKREIAAFFAHATHETGHFCYISEINKSNAYCDPTKRQWPCAAGQKYYGRGPLQISWNYNYGPAGRAIGFDGLGDPGRVARDAVVAFKAALWFWMNSVHGVVPQGFGATTRAMQRALECGGNNPAQMNARVGYYRQYCRQLGVDPGPNLTC
