# Supplementary material for: Characterization of the Maize Chitinase Genes and Their Effect on Aspergillus flavus and Aflatoxin Accumulation Resistance
Source: PLoS One. 2015 Jun 19;10(6):e0126185. doi: 10.1371/journal.pone.0126185 (PMC4475072; doi:10.1371/journal.pone.0126185)
Supplement: S3 Table — (XLSX) [file pone.0126185.s005.xlsx]

## Sheet: Table S3
		Supplemental Table 3. Genotyping results of 328 entries (including 282 entries in the association mapping panel used in this study, and including some repeated entries as controls) for the SNPs extracted from the chitinase gene sequences characterized.
#	Gramene	rs#	alleles	chrom	pos	strand	GA209	NC230	NC232	NC236	NC238	Ab28A	VaW6	Va17	C103	A635	CM174	H95	Va22	CM37	CI90C	H100	Tx601	A680	Va99	CI3A	CI187_2	38_11	H49	A6	A441_5	CH701_30	CML5	CML10	CML45	CML92	CML103	CML108	CML154Q	CML157Q	CML158Q	CML228	CML238	CML258	CML261	CML311	CML314	CML322	CML323
1	GRMZM2G099454	S1_7404694	C/G	1	7404694	+	C	N	C	C	C	C	N	C	C	C	C	C	C	C	C	C	C	C	C	C	G	C	G	C	N	G	C	N	C	C	C	C	C	C	C	C	C	G	G	G	C	C	N
		S1_7405075	C/A	1	7405075	+	C	N	C	N	A	C	N	C	C	A	A	C	C	C	A	A	N	C	C	A	N	C	N	N	C	N	C	N	C	A	N	A	N	A	N	N	C	N	N	N	N	N	N
		S1_7405084	G/A	1	7405084	+	G	N	G	N	A	G	N	G	G	A	A	G	G	G	A	A	N	G	G	A	N	G	N	N	G	N	G	N	G	A	G	A	N	A	N	N	G	N	N	N	N	N	N
		S1_7405101	A/C	1	7405101	+	N	N	A	A	A	C	A	A	A	A	A	A	A	A	A	A	N	A	A	A	N	A	N	N	A	N	A	N	A	A	A	A	N	A	N	N	C	N	N	N	N	N	N
		S1_7405115	G/C	1	7405115	+	C	N	G	G	G	C	G	G	G	G	G	G	G	G	G	G	N	G	G	G	N	G	N	N	G	N	G	N	G	G	G	G	N	G	N	N	C	N	N	N	N	N	N
		S1_7406658	T/C	1	7406658	+	N	N	T	N	C	N	N	T	T	C	C	T	T	T	C	C	N	T	N	C	N	T	N	N	N	N	N	N	N	C	N	C	N	C	N	N	N	N	N	N	N	N	N
		S1_7406894	G/A	1	7406894	+	G	N	G	G	G	A	A	G	G	G	G	G	G	G	G	G	A	G	G	G	A	G	A	A	N	A	G	G	A	G	A	G	A	G	G	A	N	A	N	A	G	G	G
		S1_7406982	C/T	1	7406982	+	C	N	C	N	T	N	N	C	C	T	T	C	C	C	T	T	N	C	C	T	N	C	N	N	C	N	N	N	N	T	C	T	N	T	N	N	N	N	N	N	N	C	N
		S1_7406984	G/A	1	7406984	+	G	N	G	N	A	G	N	G	G	A	A	G	G	G	A	A	G	G	G	A	G	G	G	G	G	G	G	G	G	A	G	A	G	A	G	G	N	G	G	N	N	A	G
		S1_7408111	C/A	1	7408111	+	C	C	A	C	C	C	C	A	A	C	C	N	C	C	C	C	C	C	C	C	C	C	C	C	C	C	C	N	C	C	N	C	C	C	C	C	N	C	C	N	N	N	N
2	GRMZM2G312226	S1_22890608	C/T	1	22890608	+	C	C	C	N	C	C	C	C	C	C	T	C	C	N	C	T	N	C	C	C	T	C	C	C	N	N	C	C	C	N	C	C	T	C	C	C	C	C	C	C	C	C	C
		S1_22890809	A/G	1	22890809	+	A	A	A	A	A	A	A	A	A	A	G	A	A	N	A	G	A	A	A	A	G	A	A	A	N	N	A	A	A	N	A	A	G	A	A	A	A	A	A	A	A	A	A
		S1_22892121	C/T	1	22892121	+	C	C	C	C	N	C	C	C	C	C	T	C	C	C	C	T	C	C	C	C	T	C	C	C	N	T	C	C	C	N	C	C	T	C	C	C	C	C	C	C	C	C	C
		S1_22894828	C/T	1	22894828	+	C	C	C	C	C	N	C	C	C	C	C	C	C	C	C	C	N	C	C	C	C	C	N	N	C	C	N	C	C	N	C	C	N	N	C	N	C	C	N	C	C	C	C
3	GRMZM2G134251	S1_27303555	A/G	1	27303555	+	N	A	A	A	A	A	G	A	A	A	A	A	A	A	A	A	A	A	A	A	A	A	A	A	A	A	A	A	A	A	A	A	A	A	A	A	A	A	A	A	A	G	A
		S1_27303558	G/A	1	27303558	+	N	G	G	G	G	A	G	G	G	G	G	A	G	G	G	G	G	G	G	A	G	G	G	G	G	G	G	G	G	G	G	G	G	A	G	G	G	G	G	G	G	G	G
		S1_27303577	T/C	1	27303577	+	N	T	T	C	T	T	T	C	T	T	T	T	T	T	C	T	T	T	T	T	T	C	C	T	T	T	T	T	T	T	T	C	T	T	T	T	T	T	C	T	T	T	T
4	GRMZM2G103668	S1_85546046	T/A	1	85546046	+	A	T	T	N	T	A	N	T	T	T	N	N	T	A	N	A	N	A	A	N	T	A	T	T	N	T	N	N	T	T	A	T	T	T	T	T	T	N	T	N	N	T	T
		S1_85546126	G/A	1	85546126	+	G	G	G	G	G	G	G	G	G	N	A	G	G	G	N	N	G	G	G	G	G	G	G	G	N	G	N	N	G	G	A	G	G	N	G	G	G	N	G	N	N	G	G
		S1_85548022	C/T	1	85548022	+	T	C	C	T	C	C	T	C	C	C	C	T	C	T	C	T	T	T	C	T	C	C	C	C	C	C	N	N	C	C	C	C	C	C	C	C	C	C	N	C	C	C	C
		S1_85551187	T/G	1	85551187	+	T	T	N	N	T	T	T	T	T	T	T	T	T	N	T	T	G	N	T	T	T	T	T	N	T	T	T	G	G	G	N	G	T	G	T	N	T	N	G	T	N	G	T
		S1_85551203	A/G	1	85551203	+	A	N	N	N	A	G	A	A	A	A	A	A	A	N	A	A	A	N	N	A	A	N	A	N	A	A	A	A	A	A	N	A	A	A	A	N	A	N	A	A	N	A	G
5	GRMZM2G162505	S1_240764868	C/A	1	240764868	+	N	A	C	A	C	C	A	A	C	A	A	A	C	C	A	A	C	A	A	A	A	A	C	C	C	C	A	N	A	C	C	C	C	A	C	C	C	A	C	C	A	A	C
		S1_240764993	C/A	1	240764993	+	C	C	N	C	C	C	A	A	C	C	C	A	C	C	C	C	C	C	A	C	A	N	C	C	C	C	C	N	C	C	C	C	C	C	C	C	C	C	C	C	C	C	C
		S1_240765027	G/C	1	240765027	+	G	G	N	G	G	G	C	C	G	G	G	C	G	G	G	G	G	G	C	G	C	N	G	G	G	G	G	N	G	G	G	G	G	G	G	G	G	G	G	G	G	G	G
		S1_240765065	A/G	1	240765065	+	N	G	N	G	A	A	N	N	A	A	A	N	A	N	A	A	A	G	N	A	N	G	A	A	A	A	A	A	A	N	A	A	A	A	A	A	N	G	A	A	G	A	A
		S1_240765081	T/A	1	240765081	+	N	A	N	A	T	T	N	N	T	A	A	N	T	N	N	A	T	A	N	A	N	A	T	T	T	T	A	T	T	N	T	T	T	A	T	T	N	A	T	T	A	T	T
		S1_240765083	G/A	1	240765083	+	N	A	N	A	G	G	N	N	G	A	A	N	G	N	N	A	G	A	N	A	N	A	G	G	G	G	A	G	G	N	G	G	G	A	G	G	N	A	G	G	A	G	G
		S1_240765085	T/A	1	240765085	+	N	A	N	A	T	T	N	N	T	A	A	N	T	N	A	A	T	A	N	A	N	A	T	T	T	T	A	T	T	N	T	T	T	A	T	T	N	A	T	T	A	T	T
		S1_240765088	A/T	1	240765088	+	N	T	N	T	A	A	N	N	A	T	T	N	A	N	T	T	A	T	N	T	N	T	A	A	A	A	T	A	A	N	A	A	A	T	A	A	N	T	A	A	T	A	A
		S1_240765099	A/G	1	240765099	+	N	G	N	G	A	A	N	N	A	G	G	N	A	N	N	G	A	G	N	G	N	G	A	A	A	A	G	A	A	N	A	A	A	G	A	A	N	G	A	A	G	A	A
		S1_240765105	G/C	1	240765105	+	N	C	N	C	G	G	N	N	G	C	C	N	G	N	N	C	G	C	N	C	N	C	G	G	G	G	C	G	G	N	G	G	G	C	G	G	N	C	G	G	C	G	G
		S1_240765263	G/A	1	240765263	+	G	N	N	G	N	G	N	N	G	A	G	N	G	N	A	A	G	G	N	A	N	G	G	G	N	G	A	G	N	G	G	G	G	A	G	G	N	G	G	G	G	G	G
		S1_240765272	T/A	1	240765272	+	T	N	N	A	N	T	N	N	T	T	A	N	T	N	T	T	T	A	N	T	N	A	T	T	N	T	T	T	N	T	T	T	T	T	T	T	N	A	T	T	A	T	T
		S1_240765295	A/C	1	240765295	+	A	N	N	C	N	A	N	N	A	C	C	N	A	N	C	C	A	C	N	C	N	C	A	A	N	A	C	A	N	A	A	A	A	C	A	A	N	C	A	A	C	A	A
		S1_240765297	T/C	1	240765297	+	T	N	N	T	N	T	N	N	T	C	T	N	T	N	C	C	T	T	N	C	N	T	T	T	N	T	C	T	N	T	T	T	T	C	T	T	N	T	T	T	T	T	T
		S1_240765322	T/A	1	240765322	+	T	A	N	A	T	T	A	A	T	T	A	A	T	T	T	T	T	A	A	T	A	A	T	T	T	T	T	T	N	T	T	T	T	T	T	T	T	A	A	T	A	T	T
		S1_240765370	A/G	1	240765370	+	A	G	A	G	A	A	A	A	A	A	G	A	A	A	A	A	A	G	A	A	A	G	A	A	A	A	A	A	A	A	A	A	A	A	A	A	A	G	G	A	G	A	A
		S1_240765377	A/T	1	240765377	+	A	T	N	T	A	A	T	T	A	T	T	T	A	A	T	T	A	T	T	T	T	T	A	A	A	A	T	A	N	A	A	A	A	T	A	A	A	T	T	A	T	A	A
		S1_240765379	G/C	1	240765379	+	N	C	G	C	G	G	C	C	G	G	C	C	G	G	G	G	G	C	C	G	C	C	G	G	G	G	C	G	G	G	G	G	G	C	G	G	G	C	C	G	C	G	G
		S1_240765380	C/G	1	240765380	+	C	G	N	G	C	C	G	G	C	G	G	G	C	C	G	G	C	G	G	G	G	G	C	C	C	C	G	C	N	C	C	C	C	G	C	C	C	G	G	C	G	C	C
		S1_240765381	C/T	1	240765381	+	C	T	N	T	C	C	T	T	C	T	T	T	C	C	T	T	C	T	T	T	T	T	C	C	C	C	T	C	N	C	C	C	C	T	C	C	C	T	T	C	T	C	C
		S1_240765383	A/T	1	240765383	+	A	N	N	N	A	A	T	T	A	T	N	T	A	A	T	T	A	N	T	T	T	N	A	A	A	A	T	A	N	A	A	A	A	T	A	A	A	N	N	A	N	A	A
		S1_240765384	C/A	1	240765384	+	C	N	N	N	C	C	A	A	C	A	N	A	C	C	A	A	C	N	A	A	A	N	C	C	C	C	A	C	N	C	C	C	C	A	C	C	C	N	N	C	N	C	C
		S1_240766206	C/A	1	240766206	+	N	C	N	C	N	N	N	C	A	C	C	N	A	N	C	C	N	C	C	C	C	C	A	A	N	N	C	A	N	N	A	N	N	C	N	N	N	C	C	A	C	A	A
		S1_240766785	C/A	1	240766785	+	C	A	C	A	C	C	C	C	C	C	C	C	C	C	C	C	C	A	C	C	C	A	C	C	C	C	C	C	C	A	C	C	C	C	C	C	C	A	C	C	A	C	C
		S1_240766848	G/C	1	240766848	+	G	G	G	G	C	G	C	C	C	G	C	C	C	G	G	G	G	G	C	G	C	G	G	C	N	C	G	G	G	G	C	C	G	G	G	G	G	G	G	G	G	G	C
		S1_240766861	G/A	1	240766861	+	G	A	G	A	A	G	A	A	A	G	A	A	A	G	G	G	G	A	A	G	A	N	G	A	N	A	G	G	G	A	A	A	G	G	G	G	G	A	G	G	A	G	A
		S1_240766882	G/C	1	240766882	+	G	G	C	G	G	C	G	G	G	G	G	G	G	G	G	G	C	G	G	G	G	G	G	G	G	G	G	G	G	G	G	G	G	G	G	C	G	G	G	G	G	G	G
6	GRMZM2G051921	S2_33506480	C/T	2	33506480	+	C	C	C	C	C	C	C	C	C	C	C	C	C	N	T	C	T	C	C	C	T	C	C	C	C	C	C	C	N	C	C	C	C	T	C	C	C	C	T	C	C	C	T
		S2_33506509	G/A	2	33506509	+	N	G	A	G	N	N	G	G	G	G	G	G	N	G	A	G	A	G	G	G	A	A	G	A	G	G	G	G	G	G	G	G	G	G	G	A	G	G	G	N	G	G	A
		S2_33506543	G/A	2	33506543	+	N	A	G	G	N	N	A	A	A	A	A	A	N	A	G	A	G	A	A	A	G	G	A	G	A	A	A	G	A	A	G	A	G	A	G	G	G	G	A	G	G	A	G
		S2_33506546	A/G	2	33506546	+	N	N	A	A	N	N	N	A	N	N	N	N	N	N	G	N	G	A	A	N	G	A	A	G	A	A	N	A	N	N	A	N	A	A	A	G	A	A	A	G	A	N	G
		S2_33506549	C/T	2	33506549	+	N	C	C	C	N	N	C	C	C	C	C	C	N	C	T	C	T	C	C	C	T	C	C	T	C	C	C	C	C	C	C	C	C	C	C	T	C	C	C	N	C	C	T
		S2_33507214	A/T	2	33507214	+	N	A	N	N	N	N	A	A	A	A	A	A	N	A	N	A	A	A	A	A	T	A	A	A	A	A	A	N	A	N	A	A	A	A	A	A	A	N	A	A	N	A	A
7	GRMZM2G051943	S2_33533670	G/C	2	33533670	+	C	N	N	N	C	C	N	G	G	G	G	G	C	N	N	G	C	G	G	N	N	G	G	N	N	G	C	N	N	N	N	C	N	C	N	N	N	N	C	N	N	N	N
		S2_33533670	G/C	2	33533670	+	C	N	N	N	C	C	N	G	G	G	G	G	C	N	N	G	C	G	G	N	N	G	G	N	N	G	C	N	N	N	N	C	N	C	N	N	N	N	C	N	N	N	N
		S2_33533677	A/G	2	33533677	+	G	N	N	N	G	G	N	A	A	A	A	A	G	N	N	A	G	A	A	N	N	A	A	N	N	A	G	N	N	N	N	G	N	G	N	N	N	N	G	N	N	N	N
		S2_33533677	A/G	2	33533677	+	G	N	N	N	G	G	N	A	A	A	A	A	G	N	N	A	G	A	A	N	N	A	A	N	N	A	G	N	N	N	N	G	N	G	N	N	N	N	G	N	N	N	N
8	GRMZM2G052175	S2_33543665	G/A	2	33543665	+	N	N	N	G	N	N	N	N	G	G	G	G	N	N	N	G	G	G	G	N	G	G	N	G	N	N	N	N	G	N	G	N	N	N	N	G	N	N	N	G	N	G	G
		S2_33543665	G/A	2	33543665	+	N	N	N	G	N	N	N	N	G	G	G	G	N	N	N	G	G	G	G	N	G	G	N	G	N	N	N	N	G	N	G	N	N	N	N	G	N	N	N	G	N	G	G
		S2_33543670	G/A	2	33543670	+	N	N	N	G	N	N	N	N	G	G	G	G	N	N	N	G	G	G	G	N	N	G	N	N	N	N	N	N	G	N	N	N	N	N	N	G	N	N	N	N	N	G	G
		S2_33543670	G/A	2	33543670	+	N	N	N	G	N	N	N	N	G	G	G	G	N	N	N	G	G	G	G	N	N	G	N	N	N	N	N	N	G	N	N	N	N	N	N	G	N	N	N	N	N	G	G
		S2_33543685	A/G	2	33543685	+	N	N	N	A	N	N	N	N	A	A	A	A	N	N	N	A	A	A	A	N	N	A	N	N	N	N	N	N	A	N	N	N	N	N	N	A	N	N	N	N	N	A	A
		S2_33543685	A/G	2	33543685	+	N	N	N	A	N	N	N	N	A	A	A	A	N	N	N	A	A	A	A	N	N	A	N	N	N	N	N	N	A	N	N	N	N	N	N	A	N	N	N	N	N	A	A
		S2_33543719	C/G	2	33543719	+	N	N	N	C	N	N	N	N	C	C	C	C	N	N	N	C	C	C	C	N	N	C	N	N	N	N	N	N	C	N	N	N	N	N	N	C	N	N	N	N	N	C	C
		S2_33543719	C/G	2	33543719	+	N	N	N	C	N	N	N	N	C	C	C	C	N	N	N	C	C	C	C	N	N	C	N	N	N	N	N	N	C	N	N	N	N	N	N	C	N	N	N	N	N	C	C
		S2_33543720	A/C	2	33543720	+	N	N	N	A	N	N	N	N	A	A	A	A	N	N	N	A	A	A	A	N	N	A	N	N	N	N	N	N	A	N	N	N	N	N	N	A	N	N	N	N	N	A	A
		S2_33543720	A/C	2	33543720	+	N	N	N	A	N	N	N	N	A	A	A	A	N	N	N	A	A	A	A	N	N	A	N	N	N	N	N	N	A	N	N	N	N	N	N	A	N	N	N	N	N	A	A
9	GRMZM2G403475	S3_118806267	C/G	3	118806267	+	C	G	C	G	C	C	G	C	C	C	C	C	C	G	C	C	G	C	G	C	C	G	G	G	C	G	G	G	G	N	G	G	G	G	G	C	C	G	G	G	C	G	C
		S3_118806287	G/A	3	118806287	+	G	A	G	A	G	G	A	G	G	G	G	G	G	A	G	G	A	G	A	G	G	A	A	A	G	A	A	A	A	N	A	A	A	A	A	G	G	A	A	A	G	A	G
		S3_118806296	C/A	3	118806296	+	C	C	C	C	C	C	C	C	C	C	C	C	C	C	C	C	C	C	C	C	C	C	C	C	C	C	C	C	C	N	C	C	C	C	C	C	A	C	C	C	C	C	C
		S3_118806432	T/A	3	118806432	+	T	T	A	T	T	A	T	T	A	T	T	T	T	T	T	T	T	T	T	T	T	T	T	T	T	T	T	T	T	N	T	T	T	T	T	A	T	T	T	T	A	T	A
		S3_118806445	G/C	3	118806445	+	G	G	C	G	G	C	G	G	C	G	G	G	G	G	G	G	C	G	G	G	G	G	G	C	G	G	G	C	G	C	G	G	G	C	G	C	C	G	G	C	C	C	C
10	GRMZM5G837822	S3_176570368	C/A	3	176570368	+	C	A	N	N	C	C	N	A	C	N	N	C	A	C	N	N	N	C	N	C	N	C	N	N	C	C	N	C	C	C	C	N	N	C	N	N	N	N	N	C	N	C	N
		S3_176570416	G/A	3	176570416	+	G	G	G	G	G	G	N	G	G	N	G	G	G	G	G	N	N	G	N	G	G	G	N	N	G	G	N	A	G	G	N	G	N	G	N	G	N	G	N	G	G	A	N
		S3_176570449	C/A	3	176570449	+	C	A	C	C	C	C	N	A	C	A	A	C	A	A	C	A	C	C	A	C	C	C	A	C	C	C	C	C	C	C	A	C	C	C	C	C	C	C	A	C	C	C	A
		S3_176570543	T/C	3	176570543	+	N	T	C	N	C	C	T	T	N	T	T	N	T	T	T	T	T	T	T	C	T	C	T	C	N	N	T	T	N	N	T	T	N	N	C	N	C	N	T	N	C	T	T
		S3_176570556	G/T	3	176570556	+	N	G	G	N	G	G	G	G	N	G	G	N	G	G	T	G	G	G	G	G	T	G	G	G	N	N	T	G	N	N	G	T	N	N	G	N	G	N	G	N	G	G	G
11	GRMZM2G453805	S3_212009553	A/G	3	212009553	+	A	G	N	N	A	A	N	A	A	N	A	N	A	N	N	N	N	G	N	N	A	A	N	A	N	N	A	A	A	A	A	A	N	G	N	A	A	A	N	N	N	N	A
		S3_212009773	G/A	3	212009773	+	G	A	N	N	G	G	A	G	G	G	G	A	G	A	G	G	G	G	G	G	G	G	G	G	G	A	G	G	N	G	G	G	G	A	N	G	G	G	G	G	N	G	G
		S3_212009792	T/C	3	212009792	+	T	C	N	N	T	T	C	T	T	T	T	C	T	C	T	T	T	T	T	T	T	T	T	T	T	C	T	T	N	T	T	T	T	C	N	T	T	T	T	T	N	T	T
		S3_212009890	C/T	3	212009890	+	C	T	C	C	C	C	T	C	C	C	C	T	C	T	C	C	C	C	C	C	C	C	C	C	C	T	C	C	N	C	C	C	C	T	C	C	C	C	C	C	C	C	C
		S3_212009990	T/G	3	212009990	+	T	G	T	T	T	T	G	T	T	T	T	G	T	G	T	T	T	T	T	T	T	T	T	T	T	G	T	T	T	T	T	T	T	G	T	T	T	T	T	T	T	T	T
		S3_212010134	C/A	3	212010134	+	C	A	C	C	C	C	A	C	C	C	N	C	C	A	C	C	C	C	C	C	C	C	C	C	C	A	C	C	C	C	C	C	C	C	C	C	C	C	C	C	C	C	C
		S3_212010217	G/A	3	212010217	+	G	N	A	A	G	G	N	G	G	G	A	G	G	N	G	G	G	A	G	G	A	G	G	G	N	A	G	G	G	G	G	G	G	G	N	G	A	G	G	A	N	G	G
		S3_212010250	A/G	3	212010250	+	A	N	G	G	A	A	N	A	A	A	G	A	A	N	A	A	A	G	A	A	G	A	A	A	N	G	A	A	A	A	A	A	A	A	N	A	G	A	A	G	N	A	A
		S3_212010385	G/C	3	212010385	+	G	G	G	G	G	G	G	G	G	G	G	G	G	G	G	G	G	C	G	G	G	G	G	G	N	G	G	G	G	G	G	G	G	G	G	G	G	G	G	C	N	G	G
		S3_212010451	C/A	3	212010451	+	C	A	C	C	C	C	A	C	C	C	C	C	C	A	C	C	N	C	C	C	C	C	C	C	C	A	C	C	C	C	C	C	C	C	N	C	C	C	C	C	C	N	C
		S3_212010667	G/A	3	212010667	+	G	A	G	G	G	G	A	G	G	G	G	G	G	N	G	G	G	G	G	G	G	G	G	G	G	A	G	G	G	G	G	G	G	G	G	G	G	G	G	G	G	G	G
		S3_212010676	A/G	3	212010676	+	A	G	A	A	A	A	G	A	A	A	A	A	A	N	A	A	A	A	A	A	A	A	A	A	A	G	A	A	A	A	A	A	A	A	A	A	A	A	A	A	A	A	A
12	GRMZM2G133781	S4_6610046	A/G	4	6610046	+	G	N	A	N	A	A	A	G	A	G	A	G	G	A	A	G	A	N	G	N	G	G	G	G	N	N	N	A	N	G	G	A	A	G	N	N	N	A	N	A	A	A	A
		S4_6610048	A/G	4	6610048	+	G	N	A	N	A	A	A	G	A	G	A	G	G	A	A	G	A	N	G	N	G	G	G	G	N	N	N	A	N	G	G	A	A	G	N	N	N	A	N	A	A	A	A
		S4_6610079	T/C	4	6610079	+	C	N	T	N	T	T	T	C	C	C	T	C	C	T	T	C	T	N	C	N	C	C	C	C	N	N	N	T	N	C	C	T	T	C	N	N	N	T	N	T	T	T	T
		S4_6610081	A/G	4	6610081	+	G	N	A	N	A	A	A	G	A	G	A	G	G	A	A	G	A	N	G	N	G	G	G	G	N	N	N	A	N	G	G	A	A	G	N	N	N	A	N	A	A	A	A
		S4_6610089	A/G	4	6610089	+	A	N	A	N	A	G	G	A	A	A	A	A	A	A	G	A	G	N	A	N	A	A	A	A	N	N	N	A	N	A	A	A	A	A	N	N	N	A	N	A	G	G	G
		S4_6610091	A/G	4	6610091	+	N	N	G	N	G	A	A	N	A	N	G	N	N	G	A	N	A	N	N	N	N	N	N	N	N	N	N	G	N	N	N	G	G	N	N	N	N	G	N	G	A	A	A
		S4_6610385	G/A	4	6610385	+	G	G	A	G	N	A	A	G	A	G	A	A	G	G	A	G	A	A	G	G	G	G	G	G	G	G	N	G	G	G	G	A	A	G	N	G	G	G	G	G	A	A	A
		S4_6610391	G/T	4	6610391	+	G	G	G	G	N	T	G	G	G	G	G	T	G	G	T	G	T	T	G	G	G	G	G	G	G	G	N	G	G	G	G	G	N	G	N	G	G	G	G	G	T	T	T
		S4_6613203	C/T	4	6613203	+	N	N	T	N	T	C	N	N	C	N	T	N	N	N	C	N	C	N	N	N	N	N	N	N	N	N	N	N	N	N	N	T	N	N	N	N	N	N	N	N	C	C	C
13	GRMZM2G358153	S4_12076139	A/C	4	12076139	+	N	A	A	A	A	A	N	A	N	A	A	A	A	A	A	A	N	A	A	A	A	N	A	C	N	N	C	N	C	N	A	N	N	C	A	A	A	N	C	C	N	N	N
		S4_12076167	G/A	4	12076167	+	G	G	G	G	G	G	N	G	N	G	G	G	G	G	G	G	N	G	G	G	G	N	G	G	N	N	G	N	G	N	G	N	N	G	G	G	G	N	G	G	N	N	N
		S4_12076173	C/T	4	12076173	+	N	C	C	C	C	C	N	C	N	C	C	C	C	C	C	C	N	C	C	C	C	N	C	T	N	N	C	N	C	N	C	N	N	C	C	C	C	N	C	T	N	N	N
		S4_12083578	A/C	4	12083578	+	A	A	A	A	A	N	N	A	N	A	A	A	A	A	A	A	N	A	A	A	A	A	A	A	N	A	C	A	A	N	A	A	A	A	A	A	A	A	C	A	A	C	A
14	GRMZM2G064360	S5_63229569	C/G	5	63229569	+	C	C	G	C	C	C	C	C	C	C	C	C	C	C	C	C	C	C	C	C	C	C	C	N	C	C	C	C	C	C	C	C	C	C	C	C	C	C	C	C	C	C	C
		S5_63229609	T/G	5	63229609	+	T	T	G	T	T	T	T	T	T	T	T	T	T	T	T	T	G	T	T	T	T	T	T	N	N	T	T	T	T	T	G	G	T	T	T	G	G	G	G	T	T	T	G
		S5_63229636	C/A	5	63229636	+	C	C	C	C	C	C	C	C	C	C	C	C	C	C	C	C	A	C	C	C	C	C	C	N	N	C	C	C	C	C	A	A	C	C	C	A	A	A	A	C	C	C	A
		S5_63229728	C/G	5	63229728	+	C	C	C	C	C	C	C	C	C	C	C	C	C	C	C	C	C	C	C	C	C	C	C	G	C	C	C	C	C	C	C	C	C	C	C	G	C	C	G	C	C	C	G
15	GRMZM2G389582	S5_63277651	T/A	5	63277651	+	T	T	T	T	T	T	T	T	T	T	T	T	T	T	T	T	T	T	T	T	T	T	T	A	T	T	T	T	T	T	T	T	T	T	T	T	T	T	T	T	T	T	T
		S5_63277899	C/T	5	63277899	+	C	C	T	C	C	T	C	C	T	C	C	C	C	C	C	C	C	C	C	C	C	C	C	C	C	C	C	C	C	C	C	C	C	C	C	C	N	N	C	C	C	C	C
		S5_63283820	G/A	5	63283820	+	G	G	G	G	G	G	G	G	G	G	G	G	G	G	G	G	G	G	G	G	G	G	G	G	N	G	G	G	G	G	G	G	G	G	G	N	G	N	G	G	G	G	G
16	GRMZM2G129189	S5_182518603	G/C	5	182518603	+	G	G	G	G	G	G	G	G	G	G	G	G	G	G	G	G	G	G	G	G	G	N	G	G	G	N	G	G	G	G	G	G	N	G	N	G	G	G	G	G	G	G	G
		S5_182519148	G/T	5	182519148	+	T	G	G	T	G	G	T	G	G	G	T	G	G	T	G	G	T	G	N	G	G	G	G	G	N	N	G	G	G	T	T	G	N	T	G	G	T	G	G	T	N	T	T
17	GRMZM2G057766	S5_197586170	T/G	5	197586170	+	N	G	G	G	G	N	T	G	T	T	T	T	T	N	G	T	T	N	T	T	T	T	G	T	T	T	T	T	T	T	T	T	T	G	T	T	T	T	T	T	T	G	T
		S5_197586171	C/A	5	197586171	+	N	N	N	N	N	N	C	N	C	A	C	A	A	N	N	A	A	N	C	C	C	A	N	C	C	C	C	A	C	A	A	C	A	N	A	C	C	A	A	N	C	N	A
		S5_197586195	T/A	5	197586195	+	N	T	T	T	T	N	T	T	T	A	T	A	A	N	T	A	A	N	T	T	T	A	T	T	T	T	T	A	T	A	A	T	A	T	A	T	T	A	A	N	T	T	A
		S5_197586203	T/C	5	197586203	+	N	T	T	T	T	N	T	T	T	C	T	C	C	N	T	C	C	N	T	T	T	C	T	T	T	T	T	C	T	C	C	T	C	T	C	T	T	C	C	N	T	T	C
		S5_197586458	G/A	5	197586458	+	G	G	G	G	G	G	A	G	A	G	A	G	G	N	G	G	G	G	A	A	A	G	G	A	A	A	A	G	A	G	G	A	G	G	G	A	A	G	G	A	A	G	G
		S5_197586535	T/A	5	197586535	+	N	T	T	T	T	T	T	T	T	A	T	A	A	T	T	A	A	T	T	T	T	A	T	T	T	N	T	A	T	A	A	T	A	T	A	T	N	A	A	T	T	T	A
		S5_197586536	G/T	5	197586536	+	N	G	G	G	G	G	G	G	G	T	G	T	T	G	G	T	T	G	G	G	G	T	G	G	G	N	G	T	G	T	T	G	T	G	T	G	N	T	T	G	G	G	T
		S5_197586538	C/A	5	197586538	+	N	C	C	C	C	C	C	C	C	A	C	A	A	C	C	A	A	C	C	C	C	A	C	C	C	N	C	A	C	A	A	C	A	C	A	C	N	A	A	C	C	C	A
		S5_197586539	C/T	5	197586539	+	N	C	C	C	C	C	C	C	C	T	C	T	T	C	C	T	T	C	C	C	C	T	C	C	C	N	C	T	C	T	T	C	T	C	T	C	N	T	T	C	C	C	T
		S5_197586540	C/T	5	197586540	+	N	C	C	C	C	C	C	C	C	T	C	T	T	C	C	T	T	C	C	C	C	T	C	C	C	N	C	T	C	T	T	C	T	C	T	C	N	T	T	C	C	C	T
		S5_197586544	A/T	5	197586544	+	N	A	A	A	A	A	A	A	A	T	A	T	T	A	A	T	T	A	A	A	A	T	A	A	A	N	A	T	A	T	T	A	T	A	T	A	N	T	T	A	A	A	T
		S5_197586547	C/G	5	197586547	+	N	C	C	C	C	C	C	C	C	G	C	G	G	C	C	G	G	C	C	C	C	G	C	C	C	N	C	G	C	G	G	C	G	C	G	C	N	G	G	C	C	C	G
		S5_197586548	A/T	5	197586548	+	N	A	A	A	A	A	A	A	A	T	A	T	T	A	A	T	T	A	A	A	A	T	A	A	A	N	A	T	A	T	T	A	T	A	T	A	N	T	T	A	A	A	T
		S5_197586550	A/T	5	197586550	+	N	A	A	A	A	A	A	A	A	T	A	T	T	A	A	T	T	A	A	A	A	T	A	A	A	N	A	T	A	T	T	A	T	A	T	A	N	T	T	A	A	A	T
		S5_197586555	T/G	5	197586555	+	N	T	T	T	T	T	T	T	T	G	T	G	G	T	T	G	G	T	T	T	T	G	T	T	T	N	T	G	T	G	G	T	G	T	G	T	N	G	G	T	T	T	G
		S5_197586601	A/G	5	197586601	+	G	G	G	G	G	G	A	G	A	A	A	A	A	G	G	A	A	G	A	A	A	A	G	A	A	A	N	A	N	N	A	A	A	G	A	A	A	A	A	A	A	G	A
		S5_197589477	C/A	5	197589477	+	C	C	N	N	C	N	C	C	C	C	C	A	A	N	N	C	A	N	C	C	C	C	C	N	C	C	C	C	C	N	A	C	C	C	N	C	N	C	C	C	C	C	C
		S5_197589495	G/C	5	197589495	+	G	G	N	N	G	N	G	G	G	G	G	C	C	N	N	G	C	N	G	G	G	G	G	N	G	G	G	G	G	N	C	G	G	G	N	G	N	G	G	G	G	G	G
		S5_197589521	C/A	5	197589521	+	N	C	N	N	N	N	A	N	A	C	N	C	C	N	N	C	N	N	A	A	A	C	N	A	C	A	N	A	A	C	C	A	C	N	A	A	N	C	C	A	N	N	C
		S5_197589530	T/C	5	197589530	+	N	T	N	N	N	N	C	N	C	T	N	T	T	N	N	T	N	N	C	C	C	T	N	T	T	C	N	C	C	T	T	C	T	N	C	C	N	T	T	C	N	N	T
		S5_197589539	G/T	5	197589539	+	N	G	N	N	N	N	G	N	G	T	N	G	G	N	N	T	N	N	G	G	G	T	N	G	T	G	N	G	G	T	G	G	T	N	G	G	N	T	T	G	N	N	T
		S5_197589550	C/G	5	197589550	+	N	C	N	N	N	N	C	N	C	G	N	C	C	N	N	G	N	N	C	C	C	G	N	C	G	C	N	C	C	G	C	C	G	N	C	C	N	G	G	C	N	N	G
		S5_197589553	C/A	5	197589553	+	N	C	N	N	N	N	C	N	C	A	N	C	C	N	N	A	N	N	C	C	C	A	N	C	A	C	N	C	C	A	C	C	A	N	C	C	N	A	A	C	N	N	A
		S5_197589555	T/G	5	197589555	+	N	T	N	N	N	N	T	N	T	G	N	T	T	N	N	G	N	N	T	T	T	G	N	T	G	T	N	T	T	G	T	T	G	N	T	T	N	G	G	T	N	N	G
		S5_197589556	G/C	5	197589556	+	N	G	N	N	N	N	G	N	G	C	N	G	G	N	N	C	N	N	G	G	G	C	N	G	C	G	N	G	G	C	G	G	C	N	G	G	N	C	C	G	N	N	C
		S5_197589559	C/T	5	197589559	+	N	C	N	N	N	N	C	N	C	T	N	C	C	N	N	T	N	N	C	C	C	T	N	C	T	C	N	C	C	T	C	C	T	N	C	C	N	T	T	C	N	N	N
		S5_197589561	G/A	5	197589561	+	N	G	N	N	N	N	G	N	G	A	N	G	G	N	N	A	N	N	G	G	G	A	N	G	A	G	N	G	G	A	G	G	A	N	G	G	N	A	A	G	N	N	A
		S5_197589766	T/C	5	197589766	+	T	T	T	T	T	T	N	T	N	N	C	N	N	T	T	N	T	T	N	N	N	N	T	N	N	N	C	N	N	N	N	N	N	T	N	T	C	N	N	N	N	T	N
18	GRMZM2G141456	S5_215211984	C/T	5	215211984	+	C	C	C	C	C	C	C	C	C	C	N	N	C	N	C	C	N	N	N	C	C	C	C	N	C	N	C	C	N	N	C	C	C	C	C	C	C	C	C	N	C	C	C
		S5_215212009	A/G	5	215212009	+	A	A	A	A	A	A	A	A	A	A	N	N	A	N	A	A	N	N	N	A	A	A	A	N	A	N	G	A	N	N	A	A	A	A	A	A	A	A	A	N	A	A	A
		S5_215226621	A/C	5	215226621	+	A	A	A	A	A	A	A	A	A	N	A	A	A	A	A	A	N	A	A	A	A	A	A	A	N	C	A	A	A	A	A	A	A	A	A	A	A	A	A	A	N	A	A
19	GRMZM2G034598	S6_34438421	A/C	6	34438421	+	C	N	N	A	C	A	N	N	C	C	A	C	A	A	A	A	N	A	A	N	C	A	N	A	N	A	A	A	A	C	N	N	C	A	N	A	N	A	C	N	N	N	A
		S6_34438425	A/C	6	34438425	+	C	N	N	A	C	A	N	N	C	C	A	C	A	A	A	A	C	A	A	N	C	A	N	A	N	A	A	A	A	C	N	N	C	A	N	A	C	A	C	N	N	N	A
		S6_34438427	C/G	6	34438427	+	G	N	N	C	G	C	N	N	G	N	C	G	C	C	C	C	G	C	C	N	G	C	N	C	N	C	C	C	C	G	N	N	G	C	N	C	G	C	G	N	N	N	C
		S6_34438430	A/G	6	34438430	+	G	N	N	A	G	A	N	N	G	G	A	G	A	A	A	A	G	A	A	N	G	A	N	A	N	A	A	A	N	G	N	N	G	A	N	A	G	A	G	N	N	N	A
		S6_34438433	C/G	6	34438433	+	G	N	N	C	G	C	N	N	G	G	C	G	C	C	C	C	G	C	C	N	G	C	N	C	N	C	C	C	C	G	N	N	G	C	N	C	G	C	G	N	N	N	C
		S6_34438516	G/A	6	34438516	+	A	G	G	G	A	G	G	G	G	G	G	A	G	G	G	G	G	G	G	A	A	G	G	G	G	G	G	G	G	A	G	G	A	G	G	G	G	G	G	G	G	G	G
		S6_34439965	G/T	6	34439965	+	T	G	G	G	G	G	G	G	G	G	G	G	G	G	G	G	G	G	G	G	G	G	G	G	G	G	G	G	G	G	G	G	G	G	G	G	G	G	G	G	G	G	G
		S6_34441673	T/G	6	34441673	+	N	G	T	T	N	T	G	T	T	T	T	T	G	T	T	T	T	T	G	T	T	T	T	N	T	N	G	G	N	G	T	T	T	N	N	T	G	G	T	G	N	T	G
		S6_34441700	T/A	6	34441700	+	N	A	T	T	N	T	A	T	T	T	T	T	A	T	T	T	T	T	A	T	T	T	T	N	T	N	A	T	N	T	T	T	T	N	N	T	T	A	T	T	N	T	A
		S6_34441726	G/A	6	34441726	+	N	G	G	G	N	G	G	G	G	G	G	G	G	G	G	G	G	G	G	G	G	G	G	N	G	N	G	G	N	A	G	G	G	N	N	G	G	G	G	A	N	G	G
		S6_34443545	A/T	6	34443545	+	A	A	A	A	T	A	N	A	A	A	A	A	A	A	A	A	A	A	A	A	A	A	A	T	N	T	A	A	A	N	A	N	A	T	A	A	A	A	A	T	A	A	A
		S6_34443561	T/A	6	34443561	+	T	T	A	T	T	A	N	A	T	T	T	T	T	T	T	T	T	T	T	T	T	A	A	T	T	T	T	A	A	N	T	N	T	T	A	A	T	T	T	T	T	T	T
		S6_34443769	A/G	6	34443769	+	A	A	G	A	A	G	G	G	A	A	A	A	A	A	A	A	A	A	A	A	A	G	G	A	A	A	A	G	N	A	A	G	A	A	N	G	A	A	A	A	A	A	A
		S6_34455447	T/C	6	34455447	+	C	N	T	C	N	T	N	T	N	N	T	C	N	T	T	T	N	T	N	C	C	T	T	T	N	N	T	T	T	T	C	T	C	T	N	T	N	T	T	N	C	C	N
		S6_34455461	G/A	6	34455461	+	G	G	A	G	G	G	G	A	G	G	G	G	G	G	G	G	N	G	G	G	G	G	A	A	N	G	G	A	G	A	G	A	G	A	N	G	G	G	G	N	G	G	G
		S6_34455752	G/A	6	34455752	+	G	A	A	G	A	A	N	A	G	G	G	N	A	G	G	G	A	G	A	N	G	A	A	G	N	A	G	A	A	G	G	A	N	G	A	A	N	G	A	A	N	G	G
		S6_34455756	C/A	6	34455756	+	C	A	A	C	A	A	C	A	N	N	C	N	A	C	C	C	A	C	A	N	C	A	A	C	N	A	C	A	A	C	C	A	N	C	A	A	C	C	A	A	N	N	C
		S6_34455760	T/C	6	34455760	+	T	C	C	T	C	C	N	C	N	N	T	N	C	T	T	T	C	T	C	N	T	C	C	T	N	C	T	C	T	T	T	C	N	T	C	N	N	T	C	C	N	N	T
		S6_34455954	C/T	6	34455954	+	C	N	C	C	T	C	C	C	T	T	C	N	N	C	C	C	C	C	T	N	C	C	C	T	N	N	C	C	C	N	N	C	N	T	N	T	C	C	C	C	C	C	T
20	GRMZM2G412577	NONE FOUND
21	GRMZM2G145518	S6_82800771	T/A	6	82800771	+	N	N	T	N	N	T	T	T	N	T	T	T	T	T	T	T	N	T	N	T	T	T	T	N	N	T	N	N	T	N	N	T	T	T	T	A	N	T	T	T	N	N	N
		S6_82813955	T/C	6	82813955	+	T	C	T	C	C	C	T	T	N	T	T	T	T	T	T	T	C	T	C	T	T	T	T	C	N	T	C	T	N	C	T	T	C	C	C	C	C	C	C	T	C	C	C
		S6_82814030	T/G	6	82814030	+	T	G	T	G	G	T	T	T	T	T	T	T	T	T	T	T	T	T	G	T	T	T	T	T	T	T	T	T	N	G	T	T	T	G	T	G	N	T	T	T	T	T	T
		S6_82814045	C/G	6	82814045	+	C	C	C	C	C	G	C	C	C	G	G	G	C	G	G	G	C	G	C	G	C	G	C	C	N	G	C	C	C	C	C	G	C	C	C	C	N	C	C	G	C	C	C
		S6_82814069	G/A	6	82814069	+	G	G	G	G	G	A	G	G	G	A	A	A	G	A	A	A	G	A	G	A	G	A	G	G	N	A	G	G	G	G	G	A	G	G	G	G	N	G	G	A	G	G	G
22	GRMZM2G145461	S6_82890627	G/A	6	82890627	+	N	G	G	G	G	N	G	G	N	G	G	N	G	G	G	G	G	G	G	G	G	N	G	A	G	N	G	N	G	N	N	G	G	G	N	G	G	N	N	N	G	G	N
		S6_82891170	C/T	6	82891170	+	C	C	C	C	C	C	C	C	N	T	T	C	T	T	T	T	C	T	N	N	C	C	C	C	N	N	C	N	C	N	N	C	C	C	N	N	C	N	N	N	C	C	N
		S6_82892505	G/A	6	82892505	+	G	G	G	G	G	G	G	G	N	A	A	G	A	A	A	A	G	A	N	A	G	G	G	G	N	N	G	N	G	N	N	G	G	G	N	G	G	N	N	N	G	N	N
23	GRMZM2G447795	S6_129069513	G/C	6	129069513	+	N	N	N	N	N	N	C	G	C	N	N	G	N	N	N	N	N	G	G	G	G	G	G	N	G	N	N	G	N	G	N	N	G	N	G	N	G	N	G	N	N	G	N
		S6_129069519	G/A	6	129069519	+	N	N	N	N	N	N	A	G	A	N	N	G	N	N	N	N	N	G	G	G	G	G	G	N	G	N	N	G	N	G	N	N	G	N	G	N	G	N	G	N	N	G	N
		S6_129077114	C/T	6	129077114	+	N	N	N	N	C	N	N	N	N	N	N	T	N	N	N	N	C	T	N	N	N	T	N	C	C	N	N	N	C	T	C	C	T	N	N	N	N	C	T	N	C	N	N
		S6_129077145	G/A	6	129077145	+	N	N	N	N	G	N	N	N	N	N	N	A	N	N	N	N	G	A	N	A	N	A	N	G	G	G	N	N	G	A	G	G	A	N	N	N	N	G	A	N	G	N	N
		S6_129107529	A/G	6	129107529	+	A	A	A	A	N	A	A	A	A	A	A	A	A	G	A	A	A	A	A	A	A	A	A	A	A	N	N	A	N	A	N	N	A	A	N	A	A	A	A	A	A	A	A
24	GRMZM2G328171	S7_10570474	G/A	7	10570474	+	G	G	G	G	N	G	G	G	G	G	G	G	G	G	G	A	G	A	G	A	G	G	G	N	N	A	G	G	G	G	G	G	A	A	A	G	G	A	G	A	A	A	G
		S7_10570551	C/A	7	10570551	+	C	C	C	N	C	C	C	C	C	C	C	C	C	C	C	C	C	C	C	C	C	C	C	A	C	C	C	C	C	C	C	C	C	C	C	A	C	C	C	C	C	C	A
		S7_10572057	C/A	7	10572057	+	C	C	C	C	C	C	C	C	C	C	C	C	C	C	C	C	N	C	C	C	C	C	C	A	C	N	C	C	C	C	C	C	C	C	C	C	C	C	C	C	C	C	C
		S7_10572080	T/A	7	10572080	+	T	T	T	T	T	T	T	T	T	T	T	T	T	A	T	T	N	T	T	T	A	T	T	T	T	N	T	T	T	T	T	T	T	T	T	T	T	T	T	T	T	T	T
		S7_10572246	C/A	7	10572246	+	C	C	C	C	C	C	C	C	C	C	C	C	C	C	C	N	C	C	C	C	C	C	C	A	C	C	C	N	C	C	C	C	C	C	C	C	C	C	C	C	C	C	C
		S7_10573932	G/C	7	10573932	+	G	G	G	N	G	N	G	G	G	G	G	G	G	G	N	G	N	G	N	G	G	G	G	G	G	G	C	G	G	G	C	G	G	G	G	C	N	N	N	G	G	G	N
		S7_10574487	G/T	7	10574487	+	N	G	G	N	T	G	G	G	G	G	G	G	G	G	G	G	N	T	G	T	G	G	G	G	N	N	G	G	T	G	G	T	T	T	T	T	G	G	G	T	T	T	G
		S7_10574604	G/C	7	10574604	+	N	N	G	N	C	N	N	G	G	G	G	G	G	G	G	N	G	C	G	N	G	N	G	G	G	C	N	C	C	G	N	C	C	C	C	C	N	G	N	C	N	C	C
		S7_10575053	T/G	7	10575053	+	T	T	T	T	T	T	N	T	T	T	T	T	T	T	T	N	T	T	T	T	T	T	T	N	T	T	T	N	T	T	T	T	T	T	T	T	T	T	T	T	N	T	T
		S7_10575087	G/A	7	10575087	+	G	G	G	N	G	G	G	G	A	G	G	G	G	G	G	N	A	G	G	G	G	G	G	G	N	G	G	G	G	G	G	G	G	G	G	G	G	A	G	G	N	G	G
		S7_10575170	A/G	7	10575170	+	N	A	A	N	A	A	N	A	G	A	A	A	A	A	A	A	N	A	A	A	A	A	A	A	N	N	A	A	A	N	A	A	A	A	A	A	A	G	A	A	A	A	A
		S7_10575182	C/T	7	10575182	+	N	C	T	N	N	T	N	C	T	T	T	C	C	C	T	T	N	T	T	C	C	T	T	T	N	N	C	T	C	N	C	C	T	T	T	C	C	T	C	N	C	T	C
		S7_10575297	C/A	7	10575297	+	N	C	C	C	N	C	C	C	N	C	C	C	C	N	C	C	N	A	N	C	C	C	C	C	C	N	C	C	C	C	C	C	A	A	A	C	C	C	C	A	C	A	C
		S7_10575298	C/G	7	10575298	+	C	C	C	N	N	G	C	C	N	C	C	C	C	N	C	C	N	C	N	G	C	G	C	G	G	N	C	C	C	C	C	C	C	C	C	C	C	G	C	C	G	C	C
		S7_10575407	G/T	7	10575407	+	N	G	G	N	N	G	T	G	T	G	G	G	G	G	G	G	N	T	G	G	G	G	G	G	N	T	G	T	G	G	G	G	T	T	T	G	G	T	G	T	G	T	G
		S7_10575416	G/A	7	10575416	+	N	G	G	N	N	G	G	G	G	G	G	G	G	G	G	G	G	G	G	G	G	G	G	G	G	G	G	G	A	G	G	A	G	G	G	A	G	G	G	G	G	G	A
		S7_10651491	G/A	7	10651491	+	G	N	A	N	G	G	N	A	A	N	N	N	A	N	N	N	A	G	N	G	G	G	N	G	N	G	G	N	N	N	G	N	G	G	G	G	G	A	N	G	N	G	N
		S7_10651502	C/T	7	10651502	+	C	N	N	N	C	C	N	N	T	N	N	N	N	N	N	N	T	C	N	C	C	C	N	C	N	C	C	N	N	N	C	N	C	C	C	C	C	T	N	C	N	C	N
		S7_10651562	C/T	7	10651562	+	C	N	T	N	N	C	N	N	T	T	T	T	N	N	T	N	T	C	T	C	C	C	T	C	N	C	C	T	N	N	C	N	C	C	C	C	C	T	C	C	C	C	C
		S7_10651582	T/C	7	10651582	+	N	N	C	N	N	T	N	N	C	C	C	C	N	N	C	N	C	T	C	C	T	T	C	T	C	T	N	C	N	N	T	N	T	T	T	N	T	C	N	T	N	T	N
		S7_10651617	A/C	7	10651617	+	A	A	A	N	A	A	A	C	A	A	A	A	C	A	A	N	A	A	A	A	A	A	A	A	A	A	A	A	N	A	A	A	A	A	A	A	A	A	A	A	A	A	A
		S7_10651667	G/A	7	10651667	+	G	G	G	N	G	G	G	N	A	G	G	G	N	G	G	N	A	G	G	G	G	G	G	A	N	G	G	G	N	G	G	G	G	G	G	G	G	A	G	G	G	G	G
		S7_10651835	C/G	7	10651835	+	N	C	C	N	N	C	G	G	C	C	C	C	G	C	C	C	G	C	C	C	C	C	C	C	C	C	G	C	G	C	C	G	C	C	C	G	C	C	G	C	G	G	G
		S7_10651847	G/C	7	10651847	+	N	G	G	N	N	G	C	G	G	G	G	C	G	G	G	G	C	G	G	G	G	G	G	G	G	G	C	G	C	G	G	C	G	G	G	C	G	G	C	G	C	C	C
25	GRMZM2G168364	S7_134131161	T/C	7	134131161	+	N	T	N	T	T	T	N	T	T	T	T	T	T	N	T	T	T	T	T	T	T	T	T	T	T	T	T	T	T	T	T	T	T	T	C	T	N	T	T	T	T	C	C
		S7_134131998	G/A	7	134131998	+	G	A	G	G	G	G	G	G	G	G	G	G	G	G	G	G	G	G	G	G	G	G	G	G	G	G	G	G	G	G	G	G	G	G	A	G	G	G	N	A	G	A	G
		S7_134131999	T/C	7	134131999	+	T	C	T	C	T	C	T	T	C	T	T	C	C	C	T	T	T	T	T	T	C	C	T	C	N	T	T	C	T	T	T	T	C	T	C	T	C	C	N	C	C	C	T
		S7_134132028	G/C	7	134132028	+	G	C	G	C	G	C	G	G	C	G	G	C	C	C	G	G	G	G	G	G	C	C	G	C	N	G	G	C	G	G	G	G	C	G	C	G	C	C	N	C	C	C	G
		S7_134132034	G/C	7	134132034	+	G	C	G	C	G	C	G	G	C	G	G	C	C	C	G	G	G	G	G	G	C	C	G	C	N	G	G	C	G	G	G	G	C	G	C	G	C	C	N	C	C	C	G
		S7_134132040	C/G	7	134132040	+	C	C	C	C	C	G	C	C	G	C	C	C	N	G	C	C	C	C	C	C	C	C	C	G	N	C	C	G	C	C	C	C	C	C	C	C	G	G	C	C	N	C	C
		S7_134132041	G/C	7	134132041	+	G	G	G	G	G	C	G	G	C	G	G	G	G	C	G	G	G	G	G	G	G	G	G	C	N	G	G	C	G	G	G	G	G	G	G	G	C	C	G	G	N	G	G
		S7_134132045	A/G	7	134132045	+	A	A	A	N	A	G	A	A	G	A	A	N	N	G	A	A	A	A	A	A	N	N	A	G	N	A	N	G	A	A	A	A	N	A	A	G	G	G	A	A	N	A	A
		S7_134136009	A/G	7	134136009	+	A	A	A	G	A	G	N	A	G	A	A	G	N	G	A	A	A	G	A	A	A	G	A	G	N	A	A	G	A	A	A	A	G	A	G	A	G	G	G	G	G	G	A
		S7_134136057	G/A	7	134136057	+	G	G	G	A	G	G	G	G	G	G	G	N	N	G	G	G	G	G	G	G	G	A	G	G	G	G	G	G	G	G	G	G	G	G	A	G	N	G	G	G	N	A	G
		S7_134138692	A/T	7	134138692	+	T	A	T	T	N	A	N	T	A	T	T	A	N	A	T	T	T	A	T	T	A	A	T	A	A	A	A	T	A	T	T	T	T	T	A	A	A	T	T	A	T	A	T
		S7_134138810	T/A	7	134138810	+	T	T	T	T	T	T	T	T	T	T	T	T	N	T	T	T	T	A	T	T	T	T	T	T	T	T	T	T	T	T	T	T	T	T	T	T	T	T	T	T	T	T	T
		S7_134142007	A/G	7	134142007	+	A	A	A	A	A	G	N	A	A	A	A	A	A	A	A	A	A	A	A	A	A	A	A	A	A	A	N	A	A	A	A	A	G	A	G	G	A	A	A	A	A	G	A
26	GRMZM2G400497	S8_840422	C/G	8	840422	+	C	N	N	N	N	C	N	C	N	C	C	N	C	C	N	N	N	C	C	N	C	C	C	N	N	C	N	N	G	N	C	C	C	C	C	N	N	N	N	C	N	N	N
		S8_840453	G/A	8	840453	+	N	G	G	N	G	G	A	A	G	A	A	A	G	N	G	G	G	G	G	A	A	G	G	G	N	N	N	G	G	N	G	G	A	A	N	G	G	G	G	A	G	G	G
		S8_840464	C/T	8	840464	+	N	C	C	N	C	C	C	C	T	C	C	C	T	N	C	C	C	C	C	C	C	C	C	C	C	N	C	C	C	N	T	C	C	C	N	C	C	C	C	C	C	C	C
27	GRMZM2G062974	S8_88812844	A/T	8	88812844	+	N	A	A	A	A	A	A	A	A	A	A	A	A	A	A	A	A	A	A	A	A	A	N	A	A	N	T	T	A	A	A	A	A	A	A	A	N	A	T	T	T	T	T
		S8_88812857	G/T	8	88812857	+	N	G	G	G	G	G	G	G	G	G	G	G	G	G	G	G	G	G	G	G	G	G	N	G	G	N	T	T	G	G	G	G	G	G	G	G	N	G	T	T	T	T	T
		S8_88812859	C/G	8	88812859	+	N	C	C	C	C	C	C	C	C	C	C	C	C	C	C	C	C	C	C	C	C	C	N	C	C	N	G	G	C	C	C	C	C	C	C	C	N	C	G	G	G	G	G
		S8_88812868	G/A	8	88812868	+	N	G	G	G	G	G	G	G	G	G	G	G	G	G	G	G	G	G	G	G	G	G	N	G	G	N	A	A	G	G	G	G	G	G	G	G	N	G	A	A	A	A	A
		S8_88812935	C/A	8	88812935	+	C	C	C	C	C	C	C	C	C	C	C	C	C	C	C	C	C	C	C	C	C	C	C	C	C	C	A	A	C	C	C	C	C	C	C	C	C	C	A	A	A	A	A
		S8_88812962	G/A	8	88812962	+	G	G	G	G	G	G	G	G	G	G	G	G	G	G	G	G	G	G	G	G	G	G	G	G	G	G	A	A	G	G	G	G	G	G	G	G	G	G	A	A	A	A	A
		S8_88813003	C/T	8	88813003	+	T	C	C	C	T	C	C	C	C	C	C	C	C	C	C	C	C	C	C	C	C	T	T	T	C	C	C	C	T	C	T	C	C	T	C	T	T	C	C	C	C	C	C
		S8_88813042	C/T	8	88813042	+	T	C	C	C	T	C	C	C	C	C	C	C	C	C	C	C	C	C	C	C	C	T	T	T	C	C	C	C	T	C	T	C	C	T	C	T	T	C	C	C	C	C	C
		S8_88813141	T/C	8	88813141	+	N	T	T	T	T	N	T	T	T	T	T	T	T	T	T	T	T	T	T	T	T	T	T	T	T	T	C	C	T	T	T	T	T	T	T	T	T	T	N	C	C	C	C
		S8_88813183	G/T	8	88813183	+	G	G	G	G	G	G	G	G	G	G	G	G	G	G	G	G	G	G	G	G	G	G	N	G	G	G	T	T	G	G	G	G	G	G	G	G	G	G	T	T	T	T	T
28	GRMZM2G083292	S8_129342181	C/T	8	129342181	+	N	N	N	N	N	N	C	T	C	C	C	C	C	N	N	C	N	C	N	N	C	N	T	N	C	N	T	N	N	C	N	N	N	N	N	N	N	C	T	C	T	T	T
		S8_129342568	T/C	8	129342568	+	C	T	T	T	T	T	T	C	T	T	T	T	T	T	T	T	T	T	C	T	T	C	C	C	T	T	T	T	T	T	T	T	T	T	T	T	T	C	T	T	T	T	T
		S8_129342640	C/G	8	129342640	+	G	C	N	C	C	C	C	G	C	C	N	C	C	C	C	C	C	C	G	N	C	G	G	G	C	C	C	C	C	C	C	C	C	C	C	C	C	G	C	C	C	C	C
		S8_129342888	A/T	8	129342888	+	T	A	N	A	A	A	A	T	A	A	A	A	A	A	A	A	A	A	T	N	A	T	T	T	A	N	A	A	N	A	A	A	A	A	A	A	T	T	A	A	A	A	A
		S8_129342938	C/T	8	129342938	+	T	N	C	C	C	C	C	T	C	C	C	C	C	C	N	C	C	C	N	C	C	N	T	T	N	C	C	N	N	C	N	N	C	N	C	N	T	T	C	C	C	T	C
29	GRMZM2G037694	NONE FOUND
30	GRMZM2G117405	S8_164558375	C/T	8	164558375	+	N	C	N	T	T	C	T	C	C	C	C	C	C	C	T	C	C	T	N	T	C	C	C	C	C	T	C	C	C	C	N	N	C	C	C	C	C	N	C	C	C	C	C
		S8_164558387	T/A	8	164558387	+	N	A	A	T	T	T	T	T	T	T	T	T	T	T	T	T	A	T	T	T	T	T	T	A	T	T	A	A	A	A	N	N	N	A	A	A	A	T	T	T	A	A	T
		S8_164558422	A/G	8	164558422	+	N	N	A	N	N	G	N	G	A	G	G	A	A	A	N	G	A	N	A	N	G	G	G	A	N	N	A	N	N	A	N	N	A	N	N	A	A	N	A	A	N	A	N
		S8_164558433	C/G	8	164558433	+	N	N	G	N	N	C	N	C	C	C	C	C	C	G	N	C	G	N	C	N	C	N	C	G	C	N	G	N	N	G	N	N	G	N	N	G	G	N	G	G	N	G	N
		S8_164558505	G/A	8	164558505	+	N	N	G	A	G	G	A	G	G	G	G	G	G	G	A	G	G	A	G	A	G	G	G	G	G	A	N	G	G	N	N	N	G	N	G	G	N	N	N	N	G	N	G
		S8_164558617	C/A	8	164558617	+	N	A	N	C	C	A	C	A	C	A	A	C	C	A	C	A	A	C	C	C	A	A	A	A	N	C	A	A	A	A	A	A	A	A	A	A	C	C	C	A	A	A	A
		S8_164558665	T/C	8	164558665	+	N	T	N	T	T	C	T	C	T	C	C	T	T	T	T	C	C	T	T	T	C	C	C	C	N	T	T	C	C	T	T	T	C	T	C	C	T	C	C	T	C	T	T
		S8_164559274	T/C	8	164559274	+	N	T	N	T	T	C	T	C	T	C	C	C	T	T	T	C	C	T	T	T	C	C	C	T	N	T	T	C	C	C	C	C	C	T	C	T	C	C	C	C	T	C	T
		S8_164559359	A/G	8	164559359	+	A	A	A	A	A	A	A	A	A	A	A	A	A	A	A	A	G	A	A	A	A	A	A	A	A	A	A	A	A	A	A	A	G	A	A	A	A	G	G	A	A	G	A
		S8_164559363	A/G	8	164559363	+	A	A	A	A	A	A	A	A	A	A	A	A	A	A	A	A	G	A	A	A	A	A	A	A	A	A	A	A	A	A	A	A	G	A	A	A	A	G	G	A	A	G	A
		S8_164561152	G/A	8	164561152	+	G	G	G	N	G	G	G	G	G	G	G	G	G	A	G	G	G	G	G	G	G	G	G	N	G	N	G	G	G	G	G	G	G	G	G	G	G	G	A	G	G	G	G
		S8_164561167	T/C	8	164561167	+	N	C	N	N	T	T	T	T	T	T	T	T	T	T	T	T	T	T	T	T	T	T	T	N	T	N	T	C	C	C	T	T	T	C	T	C	C	C	T	T	T	T	T
		S8_164561170	C/A	8	164561170	+	C	C	C	N	C	C	C	C	C	C	C	C	C	A	C	C	C	C	C	C	C	C	C	N	C	N	C	C	C	C	C	C	C	C	C	C	C	C	A	C	C	C	C
		S8_164561567	A/T	8	164561567	+	A	A	A	N	T	N	T	A	A	A	A	A	A	A	T	N	N	T	N	T	A	A	A	A	N	T	A	A	N	N	A	A	T	A	A	A	A	A	N	T	N	A	T
		S8_164562409	G/A	8	164562409	+	G	G	G	G	G	G	G	G	A	G	G	G	A	G	G	N	G	G	A	N	G	G	G	G	N	G	G	G	G	G	G	G	G	G	G	G	G	G	G	G	A	G	G
		S8_164562536	T/C	8	164562536	+	N	T	T	T	T	N	T	N	C	N	T	N	C	T	T	N	T	T	C	T	C	N	N	C	N	N	T	T	T	T	T	T	T	T	T	T	T	T	T	T	C	T	T
		S8_164562581	C/T	8	164562581	+	N	C	C	T	T	N	T	C	C	C	N	C	C	C	T	C	T	T	C	T	C	C	C	C	C	T	C	C	C	C	C	C	T	C	C	C	C	C	C	C	C	C	C
31	GRMZM2G400999	S10_1981321	G/A	10	1981321	+	G	G	G	N	A	N	N	G	N	N	G	N	G	G	G	G	N	G	G	G	N	G	G	A	N	N	G	G	A	N	N	A	G	G	N	G	N	G	N	N	N	G	N
		S10_1981455	T/C	10	1981455	+	T	T	N	T	C	N	T	T	T	T	T	N	T	C	T	T	N	N	T	T	T	T	T	N	T	T	T	T	C	T	N	C	T	N	N	T	T	T	T	T	T	N	T
		S10_1981469	G/A	10	1981469	+	G	G	N	G	A	N	G	G	G	G	G	N	G	A	G	G	N	N	G	G	G	G	G	N	G	G	G	G	A	G	N	A	G	N	G	G	G	G	G	G	G	N	G
		S10_1981475	A/G	10	1981475	+	A	A	N	A	G	N	A	A	A	A	A	N	A	G	A	A	N	N	A	A	A	A	A	N	A	A	A	A	G	A	N	G	A	N	A	A	A	A	A	A	A	N	A
		S10_1981886	G/A	10	1981886	+	N	G	G	G	A	G	G	G	G	G	G	N	G	A	G	G	N	N	G	G	G	G	G	A	A	A	G	N	A	N	A	A	G	G	N	G	G	G	N	G	A	G	G
		S10_1981897	G/C	10	1981897	+	N	G	G	G	C	C	G	G	C	G	G	N	G	C	G	G	C	N	G	N	G	N	G	C	C	C	G	C	C	N	C	C	C	G	N	G	C	G	N	G	C	C	G
		S10_1981901	G/A	10	1981901	+	N	G	G	G	A	G	G	G	G	G	G	N	G	G	G	G	A	N	G	G	G	G	G	A	A	A	G	N	A	N	A	A	G	G	N	G	G	G	N	G	A	G	G
		S10_1981962	C/G	10	1981962	+	G	G	G	N	C	C	G	G	C	N	G	N	G	N	G	N	C	C	G	C	G	N	N	C	C	C	N	C	C	C	C	C	C	G	N	G	C	G	C	G	C	C	G
		S10_1982008	A/G	10	1982008	+	A	A	N	A	N	A	N	A	N	N	A	N	A	N	A	A	N	G	A	G	A	A	N	N	N	N	A	G	N	G	G	N	G	A	N	A	G	A	G	A	N	A	A
		S10_1982014	G/C	10	1982014	+	G	G	N	G	N	G	N	G	N	G	G	N	G	N	G	G	N	G	G	G	G	G	G	N	G	G	G	G	N	G	G	N	G	G	G	G	G	G	G	G	N	C	G
		S10_1982036	C/A	10	1982036	+	C	C	N	C	N	C	N	C	N	C	C	N	C	N	C	C	N	C	C	C	C	C	C	N	C	C	C	C	N	C	C	N	C	C	C	C	C	C	C	C	C	A	C
32	GRMZM2G090441	S10_107900412	G/T	10	107900412	+	N	G	G	G	N	N	G	G	G	N	G	G	G	G	G	G	N	G	N	G	T	G	G	N	G	G	N	N	T	G	G	G	G	N	N	G	T	G	N	G	G	G	G
		S10_107900434	C/T	10	107900434	+	N	C	C	C	N	N	C	C	C	N	C	C	C	C	C	C	N	C	N	C	C	C	C	N	C	C	N	N	C	C	C	C	C	N	N	C	C	C	N	C	C	C	C
		S10_107901542	C/T	10	107901542	+	N	C	C	N	T	N	C	C	C	C	C	C	C	C	C	C	C	C	N	N	C	C	C	C	C	C	C	C	C	C	C	C	C	C	C	C	C	C	C	C	C	C	C
		S10_107901600	G/T	10	107901600	+	G	G	G	G	G	G	G	G	G	G	G	G	G	G	G	G	G	G	G	G	G	G	G	G	G	G	G	G	G	G	G	G	G	G	G	G	G	G	G	G	G	G	G
33	GRMZM2G005633	S10_127370441	A/G	10	127370441	+	A	A	N	G	N	N	N	N	N	A	A	G	N	N	A	A	A	A	N	G	N	A	N	A	A	N	N	N	G	G	A	N	N	N	N	A	N	N	A	A	N	N	A
		S10_127370470	G/A	10	127370470	+	G	G	G	A	G	N	N	G	N	G	G	A	G	N	G	G	G	G	G	A	N	G	G	G	G	N	N	N	G	G	G	N	N	N	N	G	G	G	G	G	G	G	G
		S10_127371013	G/C	10	127371013	+	C	G	G	C	G	G	G	G	G	G	G	C	G	G	G	G	G	G	G	C	G	G	G	G	G	G	G	G	G	C	C	G	C	C	G	G	G	G	C	N	G	G	G
		S10_127371026	A/G	10	127371026	+	A	A	A	G	A	A	A	A	A	A	A	A	A	A	A	A	A	A	A	A	A	G	A	A	A	A	A	A	N	A	A	A	A	A	A	A	A	A	A	A	A	A	A
		S10_127371027	G/C	10	127371027	+	G	G	G	C	G	G	G	G	G	G	G	G	G	G	G	G	G	G	G	G	G	C	G	G	G	G	G	G	N	G	G	G	G	G	G	G	G	G	G	G	G	G	G
		S10_127371029	C/T	10	127371029	+	C	C	C	T	C	C	C	C	C	C	C	C	C	C	C	C	C	C	C	C	C	T	C	C	C	C	C	C	N	C	C	C	C	C	C	C	C	C	C	C	C	C	C
		S10_127371030	G/T	10	127371030	+	G	G	G	T	G	G	G	G	G	G	G	G	G	G	G	G	G	G	G	G	G	T	G	G	G	G	G	G	N	G	G	G	G	G	G	G	G	G	G	G	G	G	G
		S10_127371031	T/G	10	127371031	+	T	T	T	G	T	T	T	T	T	T	T	T	T	T	T	T	T	T	T	T	T	G	T	T	T	T	T	T	N	T	T	T	T	T	T	T	T	T	T	T	T	T	T
		S10_127371074	G/C	10	127371074	+	C	C	G	C	G	G	G	G	G	G	G	G	G	G	G	G	G	G	G	G	G	C	G	C	N	G	C	C	N	C	G	G	C	C	G	G	G	G	C	G	G	G	G
		S10_127371075	A/G	10	127371075	+	A	A	A	A	A	A	A	A	G	A	A	A	G	A	A	A	A	A	A	A	A	A	A	A	A	A	A	A	N	A	A	A	A	A	A	A	A	G	A	A	A	A	A
		S10_127371078	C/T	10	127371078	+	T	C	C	C	C	C	C	C	C	C	C	C	C	C	C	C	C	C	C	C	C	C	C	C	C	C	C	T	N	C	C	C	C	C	C	C	C	C	T	C	C	C	C
		S10_127371492	A/G	10	127371492	+	N	G	N	G	N	N	A	A	N	A	A	N	N	A	A	A	A	A	A	N	N	N	A	G	G	A	A	G	G	A	A	N	A	A	A	A	G	A	G	G	N	A	A
[truncated: 285 more columns]
